# Supplementary material for: Whole-genome resequencing reveals genetic diversity, differentiation, and selection signatures of yak breeds/populations in Qinghai, China
Source: Front Genet. 2023 Jan 10;13:1034094. doi: 10.3389/fgene.2022.1034094 (PMC9871260; doi:10.3389/fgene.2022.1034094)
Supplement: Supplementary file 1 [file Table2.xlsx]

## Sheet: Table S1
Table S1. Statistics of sample and resequencing information.
Breed/Population Name	Abbreviation	Sample ID/SRR number	Depth	3X	4X	mapping_rate	duplication	insert size	Sampling location	Data source
Qilian yak	QL	QL2	22.9408X	0.952	0.9434	0.9816	0.1003	354	Qilian county, Qinghai	Generated in this study
Qilian yak	QL	QL10	22.047X	0.9522	0.9433	0.9805	0.096	374	Qilian county, Qinghai	Generated in this study
Qilian yak	QL	QL17	24.2138X	0.9523	0.9442	0.9803	0.1021	336	Qilian county, Qinghai	Generated in this study
Qilian yak	QL	QL20	21.9205X	0.9506	0.9416	0.9812	0.0961	346	Qilian county, Qinghai	Generated in this study
Qilian yak	QL	QL23	22.3662X	0.9507	0.942	0.9818	0.0965	339	Qilian county, Qinghai	Generated in this study
Qilian yak	QL	SRR12963639	2.6656X	0.4111	0.2378	0.9809	0.0309	291	Qilian county, Qinghai	Download in Genbank
Qilian yak	QL	SRR12963640	2.3882X	0.3496	0.187	0.9809	0.0321	294	Qilian county, Qinghai	Download in Genbank
Qilian yak	QL	SRR12963641	3.7966X	0.6038	0.4335	0.9797	0.0377	288	Qilian county, Qinghai	Download in Genbank
Xueduo yak	XD	XD2	24.8997X	0.956	0.9483	0.9803	0.1043	378	Henan county, Qinghai	Generated in this study
Xueduo yak	XD	XD3	28.5954X	0.959	0.9521	0.9788	0.1178	372	Henan county, Qinghai	Generated in this study
Xueduo yak	XD	XD4	24.8337X	0.9562	0.9481	0.9801	0.1023	396	Henan county, Qinghai	Generated in this study
Xueduo yak	XD	XD5	27.1694X	0.9578	0.9503	0.9801	0.1092	395	Henan county, Qinghai	Generated in this study
Xueduo yak	XD	XD26	25.9576X	0.9572	0.9495	0.9799	0.1082	394	Henan county, Qinghai	Generated in this study
Geermu yak	GEM	GLMD1	22.9106X	0.9511	0.9429	0.9811	0.0997	327	Golmud city, Qinghai	Generated in this study
Geermu yak	GEM	GLMD2	22.6171X	0.9527	0.9439	0.9804	0.0984	376	Golmud city, Qinghai	Generated in this study
Geermu yak	GEM	GLMD3	22.6357X	0.9535	0.9452	0.981	0.0997	370	Golmud city, Qinghai	Generated in this study
Geermu yak	GEM	GLMD8	22.9486X	0.9531	0.9446	0.9803	0.0999	370	Golmud city, Qinghai	Generated in this study
Geermu yak	GEM	GLMD10	23.0964X	0.9525	0.9441	0.981	0.1005	348	Golmud city, Qinghai	Generated in this study
Geermu yak	GEM	SRR12963650	2.5144X	0.3754	0.2072	0.9811	0.0304	291	Golmud city, Qinghai	Download in Genbank
Geermu yak	GEM	SRR12963651	2.668X	0.4101	0.2369	0.9805	0.0312	289	Golmud city, Qinghai	Download in Genbank
Geermu yak	GEM	SRR12963652	3.7753X	0.5971	0.4273	0.9797	0.0388	288	Golmud city, Qinghai	Download in Genbank
Tongde yak	TD	TD1	23.3256X	0.9522	0.944	0.9791	0.0994	349	Tongde county, Qinghai	Generated in this study
Tongde yak	TD	TD3	22.9459X	0.9505	0.9421	0.9795	0.1253	335	Tongde county, Qinghai	Generated in this study
Tongde yak	TD	TD8	22.5914X	0.9542	0.9454	0.9795	0.1037	409	Tongde county, Qinghai	Generated in this study
Tongde yak	TD	TD15	23.5375X	0.9507	0.9425	0.9795	0.1035	332	Tongde county, Qinghai	Generated in this study
Tongde yak	TD	TD25	23.1828X	0.9517	0.943	0.9799	0.1147	362	Tongde county, Qinghai	Generated in this study
Tongde yak	TD	TD30	22.4419X	0.9507	0.9421	0.9797	0.0974	351	Tongde county, Qinghai	Generated in this study
Tongde yak	TD	TD31	23.9412X	0.953	0.9448	0.9795	0.1019	360	Tongde county, Qinghai	Generated in this study
Huzhu white yak	HZ	HZ1	23.0992X	0.9535	0.945	0.9795	0.0979	380	Huzhu county, Qinghai	Generated in this study
Huzhu white yak	HZ	HZ13	22.6297X	0.9528	0.944	0.9728	0.0963	374	Huzhu county, Qinghai	Generated in this study
Huzhu white yak	HZ	HZ18	24.1379X	0.9518	0.9438	0.9732	0.1012	331	Huzhu county, Qinghai	Generated in this study
Huanhu yak	HH	HH1	22.858X	0.9505	0.9421	0.9808	0.1013	325	Gonghe county, Qinghai	Generated in this study
Huanhu yak	HH	HH4	23.3841X	0.9525	0.9441	0.9819	0.0993	358	Gonghe county, Qinghai	Generated in this study
Huanhu yak	HH	HH6	23.1907X	0.9514	0.9433	0.9819	0.1086	330	Gonghe county, Qinghai	Generated in this study
Huanhu yak	HH	HH12	23.7769X	0.953	0.9448	0.9805	0.1032	354	Gonghe county, Qinghai	Generated in this study
Huanhu yak	HH	HH19	23.9708X	0.9525	0.9441	0.982	0.1038	348	Gonghe county, Qinghai	Generated in this study
Huanhu yak	HH	SRR12963680	6.8805X	0.8501	0.776	0.9805	0.0504	293	Gonghe county, Qinghai	Download in Genbank
Huanhu yak	HH	SRR12963681	6.7233X	0.8414	0.7628	0.9802	0.0479	307	Gonghe county, Qinghai	Download in Genbank
Huanhu yak	HH	SRR12963682	6.2973X	0.8253	0.7356	0.9799	0.0468	303	Gonghe county, Qinghai	Download in Genbank
Huanhu yak	HH	SRR2059875	5.9569X	0.7804	0.6707	0.9886	0.0836	158	Jianzha county, Qinghai	Download in Genbank
Huanhu yak	HH	SRR2059876	5.5001X	0.7501	0.6285	0.9877	0.082	158	Jianzha county, Qinghai	Download in Genbank
Huanhu yak	HH	SRR2059877	5.0108X	0.7569	0.6205	0.9781	0.0434	444	Jianzha county, Qinghai	Download in Genbank
Huanhu yak	HH	SRR2059878	6.0754X	0.8216	0.7246	0.9789	0.0498	486	Jianzha county, Qinghai	Download in Genbank
Datong yak	DT	DT6	25.5799X	0.9557	0.948	0.9804	0.1035	381	Datong yak breeding farm	Generated in this study
Datong yak	DT	DT7	24.8685X	0.9543	0.9464	0.9809	0.1028	358	Datong yak breeding farm	Generated in this study
Datong yak	DT	DT8	25.3382X	0.9556	0.9479	0.98	0.1027	374	Datong yak breeding farm	Generated in this study
Datong yak	DT	DT12	22.94X	0.9523	0.944	0.9805	0.0974	352	Datong yak breeding farm	Generated in this study
Datong yak	DT	DT20	26.9895X	0.9571	0.9498	0.9795	0.1124	372	Datong yak breeding farm	Generated in this study
Datong yak	DT	DT33	23.2143X	0.9533	0.9449	0.9812	0.0996	367	Datong yak breeding farm	Generated in this study
Datong yak	DT	SRR3112421	8.3535X	0.891	0.8425	0.9793	0.0581	466	Datong yak breeding farm	Download in Genbank
Datong yak	DT	SRR3112430	9.1109X	0.9082	0.8694	0.9807	0.0602	470	Datong yak breeding farm	Download in Genbank
Datong yak	DT	SRR3112425	8.9955X	0.9065	0.8681	0.9798	0.0597	477	Datong yak breeding farm	Download in Genbank
Datong yak	DT	SRR3112443	9.0662X	0.9078	0.8703	0.9805	0.0594	470	Datong yak breeding farm	Download in Genbank
Datong yak	DT	SRR3112434	9.0338X	0.9091	0.8733	0.9794	0.0599	473	Datong yak breeding farm	Download in Genbank
Datong yak	DT	SRR3112441	9.0002X	0.9076	0.8699	0.9799	0.0593	464	Datong yak breeding farm	Download in Genbank
Datong yak	DT	SRR3112432	9.1177X	0.9052	0.8659	0.9811	0.0603	459	Datong yak breeding farm	Download in Genbank
Datong yak	DT	SRR3112418	8.9468X	0.9061	0.8681	0.9801	0.0599	468	Datong yak breeding farm	Download in Genbank
Datong yak	DT	SRR3112436	9.0698X	0.9091	0.8722	0.9802	0.0603	448	Datong yak breeding farm	Download in Genbank
Datong yak	DT	SRR3112439	9.1914X	0.909	0.8733	0.9801	0.0606	455	Datong yak breeding farm	Download in Genbank
Datong yak	DT	SRR3112431	8.9813X	0.8975	0.8526	0.9807	0.0615	470	Datong yak breeding farm	Download in Genbank
Datong yak	DT	SRR3112422	8.8679X	0.9052	0.8662	0.9793	0.0596	464	Datong yak breeding farm	Download in Genbank
Datong yak	DT	SRR3112440	9.0381X	0.9085	0.8719	0.9799	0.06	491	Datong yak breeding farm	Download in Genbank
Datong yak	DT	SRR3112417	9.0398X	0.9072	0.87	0.98	0.0591	467	Datong yak breeding farm	Download in Genbank
Datong yak	DT	SRR3112426	9.0242X	0.9046	0.8656	0.9807	0.0598	462	Datong yak breeding farm	Download in Genbank
Datong yak	DT	SRR3112433	9.006X	0.9054	0.8673	0.9801	0.0599	463	Datong yak breeding farm	Download in Genbank
Datong yak	DT	SRR3112415	9.1011X	0.9084	0.8725	0.9799	0.06	472	Datong yak breeding farm	Download in Genbank
Datong yak	DT	SRR3112437	8.9007X	0.9013	0.8579	0.9798	0.0609	477	Datong yak breeding farm	Download in Genbank
Datong yak	DT	SRR3112419	8.955X	0.8975	0.8524	0.9806	0.0624	476	Datong yak breeding farm	Download in Genbank
Datong yak	DT	SRR3112428	8.5221X	0.8963	0.8504	0.98	0.0587	463	Datong yak breeding farm	Download in Genbank
Datong yak	DT	SRR12963694	7.3792X	0.8622	0.7988	0.9804	0.0503	307	Datong yak breeding farm	Download in Genbank
Datong yak	DT	SRR12963693	6.8766X	0.8451	0.7686	0.9803	0.0515	323	Datong yak breeding farm	Download in Genbank
Datong yak	DT	SRR12963695	6.887X	0.8491	0.7751	0.9809	0.047	315	Datong yak breeding farm	Download in Genbank
wild yak	WY	SRR2059949	4.886X	0.692	0.5414	0.9811	0.0457	490	Hoh Xil Nature Reserve	Download in Genbank
wild yak	WY	SRR2059950	4.5137X	0.663	0.5033	0.9789	0.0444	461	Hoh Xil Nature Reserve	Download in Genbank
wild yak	WY	SRR2059963	6.5596X	0.843	0.7585	0.978	0.0515	474	Hoh Xil Nature Reserve	Download in Genbank
wild yak	WY	SRR2059969	16.9661X	0.9372	0.9217	0.8071	0.1542	153	Hoh Xil Nature Reserve	Download in Genbank
wild yak	WY	SRR2059961	6.9139X	0.8611	0.7874	0.9788	0.0535	462	Hoh Xil Nature Reserve	Download in Genbank
wild yak	WY	SRR2059952	6.6524X	0.8446	0.7607	0.9783	0.0617	475	Hoh Xil Nature Reserve	Download in Genbank
wild yak	WY	SRR2059970	4.5579X	0.6354	0.5018	0.7897	0.1565	115	Hoh Xil Nature Reserve	Download in Genbank
wild yak	WY	SRR2059965	6.6438X	0.8501	0.7685	0.9775	0.0521	465	Hoh Xil Nature Reserve	Download in Genbank
wild yak	WY	SRR2059968	5.2089X	0.6859	0.5608	0.6468	0.1126	132	Hoh Xil Nature Reserve	Download in Genbank
wild yak	WY	SRR2059951	4.7645X	0.7321	0.5859	0.9792	0.0416	469	Hoh Xil Nature Reserve	Download in Genbank
wild yak	WY	SRR2059962	7.6254X	0.8759	0.8141	0.9795	0.0577	470	Hoh Xil Nature Reserve	Download in Genbank
wild yak	WY	SRR2059948	4.3956X	0.6649	0.504	0.9756	0.0442	481	Hoh Xil Nature Reserve	Download in Genbank
wild yak	WY	SRR2059966	19.2085X	0.9415	0.9302	0.9803	0.1161	191	Hoh Xil Nature Reserve	Download in Genbank
wild yak	WY	SRR2062306	19.1248X	0.947	0.9367	0.9825	0.126	192	Hoh Xil Nature Reserve	Download in Genbank
wild yak	WY	SRR12963642	24.2506X	0.9479	0.9379	0.9605	0.1101	309	Hoh Xil Nature Reserve	Download in Genbank
wild yak	WY	SRR962825	4.9159X	0.6953	0.5453	0.981	0.0463	490	Hoh Xil Nature Reserve	Download in Genbank
wild yak	WY	SRR962824	4.4136X	0.6671	0.5065	0.9756	0.0446	481	Hoh Xil Nature Reserve	Download in Genbank
wild yak	WY	SRR962826	4.5364X	0.6657	0.5064	0.9788	0.0449	461	Hoh Xil Nature Reserve	Download in Genbank
wild yak	WY	SRR2059964	5.7275X	0.8045	0.6935	0.9782	0.0473	463	Hoh Xil Nature Reserve	Download in Genbank
Yushu yak	YS	YS9	23.3702X	0.9523	0.944	0.98	0.0979	348	Qumalai county, Qinghai	Generated in this study
Yushu yak	YS	YS10	27.3623X	0.9572	0.9499	0.979	0.1122	370	Qumalai county, Qinghai	Generated in this study
Yushu yak	YS	YS19	23.9244X	0.9535	0.9454	0.9809	0.0997	362	Qumalai county, Qinghai	Generated in this study
Yushu yak	YS	YS27	25.218X	0.9534	0.9456	0.9806	0.1037	340	Qumalai county, Qinghai	Generated in this study
Yushu yak	YS	YS30	23.1094X	0.9507	0.9425	0.98	0.1001	325	Qumalai county, Qinghai	Generated in this study
Yushu yak	YS	YS31	24.2053X	0.9536	0.9455	0.9813	0.1034	366	Qumalai county, Qinghai	Generated in this study
Yushu yak	YS	SRR2059895	5.2657X	0.7676	0.6403	0.9783	0.0478	472	Qumalai county, Qinghai	Download in Genbank
Yushu yak	YS	SRR12963683	6.9066X	0.8466	0.7719	0.98	0.0468	312	Qumalai county, Qinghai	Download in Genbank
Yushu yak	YS	SRR8589372	5.9415X	0.7696	0.6612	0.9631	0.0481	293	Qumalai county, Qinghai	Download in Genbank
Yushu yak	YS	SRR2059879	6.3826X	0.8157	0.7225	0.9738	0.0554	188	Nangqian county, Qinghai	Download in Genbank
Yushu yak	YS	SRR12963685	7.2066X	0.8572	0.7908	0.9801	0.0469	308	Qumalai county, Qinghai	Download in Genbank
Yushu yak	YS	SRR8589374	6.8305X	0.836	0.7568	0.9743	0.0501	300	Qumalai county, Qinghai	Download in Genbank
Yushu yak	YS	SRR2059884	7.1229X	0.8514	0.7773	0.9838	0.0582	188	Nangqian county, Qinghai	Download in Genbank
Yushu yak	YS	SRR2059893	6.6517X	0.8231	0.7307	0.9889	0.0871	156	Wudaoliang town, Qinghai	Download in Genbank
Yushu yak	YS	SRR12963684	7.202X	0.8553	0.7871	0.9806	0.0501	302	Qumalai county, Qinghai	Download in Genbank
Yushu yak	YS	SRR8589373	6.6775X	0.7997	0.7097	0.9759	0.0494	300	Qumalai county, Qinghai	Download in Genbank
Yushu yak	YS	SRR2059892	5.6296X	0.7705	0.6535	0.9887	0.0785	159	Wudaoliang town, Qinghai	Download in Genbank
Yushu yak	YS	SRR2059889	5.842X	0.782	0.6712	0.9889	0.0826	157	Wudaoliang town, Qinghai	Download in Genbank
Yushu yak	YS	SRR8589371	8.0259X	0.8181	0.7464	0.9731	0.0568	295	Qumalai county, Qinghai	Download in Genbank
Yushu yak	YS	SRR2059881	5.8759X	0.7954	0.6885	0.9815	0.0515	189	Nangqian county, Qinghai	Download in Genbank
Yushu yak	YS	SRR8589375	5.3419X	0.6977	0.5756	0.9637	0.051	297	Qumalai county, Qinghai	Download in Genbank
Yushu yak	YS	SRR2059894	6.2706X	0.8092	0.7103	0.9779	0.0855	160	Qumalai county, Qinghai	Download in Genbank

## Sheet: Table S2
Table S2. Quality inspection results of genomic DNA.
Sample	Concentration (ng/ul)	Volume (ul)	Total capacity (ug)	Conclusion
XD2	1.803	60	0.10818	A
XD3	1.963	60	0.11778	A
XD4	4.267	60	0.25602	A
XD5	24.099	79	1.90382	A
XD26	6.652	60	0.39912	A
DT6	18.869	79	1.49065	A
DT7	1.789	60	0.10734	A
DT8	2.451	60	0.14706	A
DT12	2.078	60	0.12468	A
DT20	8.902	60	0.53412	A
DT33	2.893	60	0.17358	A
YS9	3.081	79	0.2434	A
YS10	4.96	79	0.39184	A
YS19	2.57	79	0.20303	A
YS27	6.738	79	0.5323	A
YS30	5.328	79	0.42091	A
YS31	3.966	79	0.31331	A
HH1	10.065	79	0.79514	A
HH4	11.123	79	0.87872	A
HH6	1.644	79	0.12988	A
HH12	8.604	79	0.67972	A
HH19	2.336	79	0.18454	A
QL2	5.758	60	0.34548	A
QL10	1.986	60	0.11916	A
QL17	9.589	60	0.57534	A
QL20	3.31	60	0.1986	A
QL23	3.143	60	0.18858	A
GLMD1	1.696	60	0.10176	A
GLMD2	6.273	60	0.37638	A
GLMD3	5.31	60	0.3186	A
GLMD8	2.925	60	0.1755	A
GLMD10	3.048	60	0.18288	A
HZ1	10.321	60	0.61926	A
HZ13	11.87	60	0.7122	A
HZ18	12.864	60	0.77184	A
TD1	3.458	60	0.20748	A
TD3	41.831	60	2.50986	A
TD8	11.323	60	0.67938	A
TD15	16.544	60	0.99264	A
TD25	15.26	60	0.9156	A
TD30	9.751	60	0.58506	A
TD31	26.924	60	1.61544	A
Note: Class A, the genomic quality meets the requirements of library construction and sequencing, and the total amount meets the needs of library construction once or more.

## Sheet: Table S3
Table S3. Resequencing information of 42 newly sequenced Qinghai yaks.
Sample	Library ID	Raw Base (G)	Clean Base (G)	Effective Rate (%)	Error Rate (%)	Q20 (%)	Q30 (%)	GC Content (%)
XD2	FDSW202233034-1r	99.17	98.63	99.45	0.04	95.39	87.88	44.44
XD3	FDSW202233035-1r	115.68	114.93	99.35	0.04	95.55	88.24	44.5
XD4	FDSW202233036-1r	96.73	96.18	99.43	0.04	95.59	88.55	45.09
XD5	FDSW202233037-1r	106.2	105.62	99.45	0.04	95.18	87.5	44.45
XD26	FDSW202233039-1r	103.08	102.51	99.44	0.04	94.75	86.66	44.4
DT6	FDSW202233040-1r	98.59	97.52	98.92	0.03	96.91	92.2	44.38
DT7	FDSW202233041-1r	98.3	97.29	98.97	0.03	97.33	93	44.67
DT8	FDSW202233042-1r	97.99	97.57	99.57	0.03	96.92	92.06	44.27
DT12	FDSW202233043-1r	90.35	89.52	99.08	0.03	97.07	92.42	44.3
DT20	FDSW202233044-1r	105.61	105.16	99.58	0.03	97.28	92.69	43.77
DT33	FDSW202233045-1r	89.86	89.22	99.29	0.03	95.69	88.66	44.47
GY9	FDSW202233046-1r	90.73	90.03	99.23	0.04	95.55	88.46	44.52
GY10	FDSW202233047-1b	110.78	109.37	98.73	0.03	96.77	91.59	44.66
GY19	FDSW202233048-1r	91.06	90.28	99.15	0.03	95.94	89.45	44.14
GY27	FDSW202233049-1r	95.7	95.01	99.28	0.03	96.03	89.44	44.48
GY30	FDSW202233050-1r	92.94	91.88	98.86	0.03	96.59	91.78	44.25
GY31	FDSW202233051-1r	93.91	92.94	98.97	0.03	96.19	90.73	44.05
HH1	FDSW202233052-1r	91.69	90.69	98.9	0.03	96.51	91.68	43.98
HH4	FDSW202233053-1r	89.25	88.43	99.09	0.03	96.01	90.12	44.03
HH6	FDSW202233054-1r	93.88	92.77	98.81	0.03	96.23	90.91	44.39
HH12	FDSW202233055-1r	96.2	94.86	98.61	0.03	96.52	91.84	44.09
HH19	FDSW202233056-1r	100.64	99	98.38	0.03	96.16	91.34	45.01
QL2	FDSW202233058-1r	92.73	91.16	98.32	0.03	96.23	91.37	44.67
QL10	FDSW202233059-1r	90.14	89.33	99.1	0.04	95.59	88.55	45.09
QL17	FDSW202233060-1r	98.28	97.56	99.28	0.03	95.83	88.75	44.73
QL20	FDSW202233061-1r	90.26	89.68	99.36	0.03	95.81	88.69	44.76
QL23	FDSW202233063-1r	89.62	89.06	99.38	0.03	95.95	88.97	44.62
GLMD1	FDSW202233064-1r	92.79	92.19	99.35	0.03	96.1	89.52	44.27
GLMD2	FDSW202233065-1r	91.51	90.97	99.41	0.04	95.61	88.29	44.39
GLMD3	FDSW202233066-1r	89.11	88.67	99.51	0.03	95.86	88.74	44.33
GLMD8	FDSW202233067-1r	91.97	91.49	99.47	0.03	95.76	88.56	44.08
GLMD10	FDSW202233068-1r	92.06	91.56	99.46	0.03	95.94	88.87	44.03
HZ1	FDSW202429041-1r	91.18	90.26	98.99	0.04	96.03	89.44	44.48
HZ13	FDSW202429042-1r	90.19	89.39	99.11	0.04	96.59	91.78	44.25
HZ18	FDSW202429043-1r	94.24	93.22	98.92	0.03	96.19	90.73	44.05
TD1	FDSW202429044-1r	92.15	91.7	99.51	0.03	95.59	88.55	45.09
TD3	FDSW202429045-1r	88.84	88.01	99.06	0.03	95.83	88.75	44.73
TD8	FDSW202429046-1r	88.92	88.5	99.53	0.03	95.81	88.69	44.76
TD15	FDSW202429047-1r	90.5	90.12	99.58	0.03	97.33	93	44.67
TD25	FDSW202429048-1r	90.62	90.21	99.55	0.03	96.92	88.46	44.27
TD30	FDSW202429049-1r	88.23	87.88	99.6	0.03	95.25	90.78	44.5
TD31	FDSW202429050-1r	92.39	92.05	99.63	0.04	95.86	88.74	44.33

## Sheet: Table S4
Table S4. Distribution of SNPs identified in different genomic regions of nine Qinghai yak breeds/populations.
Sequence ontology class	Datong yak	Geermu yak	Huanhu yak	Huzhu white yak	Qilian yak	Tongde yak	wild yak	Xueduo yak	Yushu yak
3_prime_UTR_variant	66589	38988	47328	32092	43544	45067	55858	37619	54489
5_prime_UTR_premature_start_codon_gain_variant	4918	2759	3465	2385	3063	3341	3770	2765	4096
5_prime_UTR_variant	31465	18137	22357	15785	20616	21840	23773	18154	26754
downstream_gene_variant	1359656	768727	972459	670417	869592	925112	1068126	774559	1126490
initiator_codon_variant	24	17	20	8	18	15	21	15	22
intergenic_region	11471022	6549522	8183615	5707012	7285599	7677576	8971323	6658310	9478781
intragenic_variant	1240	478	493	403	480	512	655	824	573
intron_variant	17076122	9515207	11840439	8474588	10717282	11202727	13139803	9511207	13789005
missense_variant	107825	63167	75966	50316	70505	71406	97974	60177	90923
non_canonical_start_codon	2	2	2	1	2	2	2	1	2
non_coding_transcript_exon_variant	35274	20847	26029	17838	22713	24555	28813	20347	29995
splice_acceptor_variant	433	226	308	173	232	252	366	216	362
splice_donor_variant	504	270	371	239	328	304	543	310	450
splice_region_variant	29818	16445	21198	14896	19060	20049	23806	16692	24818
start_lost	250	164	192	139	172	178	217	163	202
stop_gained	1573	911	1159	734	944	1023	1541	846	1378
stop_lost	190	118	131	109	133	155	170	121	166
stop_retained_variant	130	92	96	66	96	99	135	85	113
synonymous_variant	158583	108155	110923	77270	118909	106321	163189	89479	131718
upstream_gene_variant	1338891	756116	962418	662364	855652	912033	1044358	766296	1117530
Total	18061823	10266014	12805435	8966952	11462122	12059879	14109444	10394482	14833892

## Sheet: Table S5
Table S5. Descriptive statistical results of ROH for nine yak breeds/populations.
Breeds/Populations	ROH Length (Mb)	ROH Count (N)
Datong yak	0.5-1	663
Datong yak	1-2	22
Datong yak	>2	0
Geermu yak	0.5-1	24
Geermu yak	1-2	1
Geermu yak	>2	0
Huanhu yak	0.5-1	421
Huanhu yak	1-2	34
Huanhu yak	>2	2
Huzhu white yak	0.5-1	280
Huzhu white yak	1-2	26
Huzhu white yak	>2	0
Qilian yak	0.5-1	197
Qilian yak	1-2	9
Qilian yak	>2	0
Tongde yak	0.5-1	324
Tongde yak	1-2	14
Tongde yak	>2	0
wild yak	0.5-1	28
wild yak	1-2	0
wild yak	>2	0
Xueduo yak	0.5-1	268
Xueduo yak	1-2	21
Xueduo yak	>2	1
Yushu yak	0.5-1	461
Yushu yak	1-2	30
Yushu yak	>2	0

## Sheet: Table S6
Table S6. FST/RST values among nine yak breeds/populations.
	DT	GEM	YS	HH	HZ	QL	WY	TD	XD
DT	0	0.065	0.013	0.02	0.014	0.017	0.067	0.009	0.017
GEM	0.061	0	0.078	0.082	0.076	0.071	0.07	0.066	0.075
YS	0.013	0.072	0	0.027	0.018	0.026	0.081	0.011	0.021
HH	0.02	0.076	0.026	0	0.024	0.03	0.081	0.018	0.028
HZ	0.014	0.071	0.018	0.023	0	0.018	0.082	0.003	0.009
QL	0.017	0.066	0.025	0.029	0.018	0	0.078	0.017	0.021
WY	0.063	0.065	0.075	0.075	0.076	0.072	0	0.074	0.081
TD	0.009	0.062	0.011	0.018	0.003	0.017	0.069	0	0.007
XD	0.017	0.07	0.021	0.027	0.009	0.021	0.075	0.007	0
Note: Below diagonal is the pairwise FSTvalues among breeds/populations and the bold numbers shows P＜0.05. Above diagonal is corresponding RST values among breeds/populations.

## Sheet: Table S7
Table S7. Summary of identified candidate genes based PI method in nine yak breeds/populations.
Chrom	Starting position	Ending position	PI	Gene
18	19060001	19110000	4.9215	PTP4A3
5	80840001	80890000	4.19948	MFSD5
5	80840001	80890000	4.19948	RARG
5	80840001	80890000	4.19948	ITGB7
6	122420001	122470000	4.19199	PDE5A
5	80820001	80870000	4.1358	RARG
5	80820001	80870000	4.1358	ITGB7
29	6660001	6710000	4.12623	CORO1B
18	19040001	19090000	4.08403	PTP4A3
4	56020001	56070000	4.02243	HOXA4
4	56020001	56070000	4.02243	HOXA3
4	56020001	56070000	4.02243	HOXA2
24	19960001	20010000	4.02038	MED20
4	27960001	28010000	4.01691	COPG2
19	26300001	26350000	4.00908	PGAP3
19	26300001	26350000	4.00908	ERBB2
8	47240001	47290000	4.00475	CIRBP
8	47240001	47290000	4.00475	MIDN
8	47240001	47290000	4.00475	ATP5F1D
4	56040001	56090000	3.99963	HOXA7
4	56040001	56090000	3.99963	HOXA6
4	56040001	56090000	3.99963	HOXA5
4	56040001	56090000	3.99963	HOXA4
4	56040001	56090000	3.99963	HOXA3
4	56100001	56150000	3.99619	HOXA13
4	56100001	56150000	3.99619	HOXA11
4	56100001	56150000	3.99619	HOXA10
19	40620001	40670000	3.99585	EFNB3
19	40620001	40670000	3.99585	DNAH2
12	13300001	13350000	3.98472	COMMD3
5	80860001	80910000	3.98325	ESPL1
5	80860001	80910000	3.98325	MFSD5
5	80860001	80910000	3.98325	RARG
2	127320001	127370000	3.95268	HOXD8
2	127320001	127370000	3.95268	HOXD9
2	127320001	127370000	3.95268	HOXD10
22	13260001	13310000	3.94884	TEX264
22	13260001	13310000	3.94884	RAD54L2
22	12860001	12910000	3.94651	DOCK3
9	71260001	71310000	3.94316	ST3GAL5
19	41260001	41310000	3.93717	ALOX12
19	41260001	41310000	3.93717	RNASEK
19	41260001	41310000	3.93717	BCL6B
19	41260001	41310000	3.93717	SLC16A13
4	56060001	56110000	3.92699	hoxA10
4	56060001	56110000	3.92699	HOXA7
4	56060001	56110000	3.92699	HOXA6
4	56060001	56110000	3.92699	HOXA5
4	56060001	56110000	3.92699	HOXA4
2	62780001	62830000	3.92038	GLS
12	13320001	13370000	3.91763	COMMD3
19	41060001	41110000	3.91488	SLC2A4
19	41060001	41110000	3.91488	YBX2
22	12880001	12930000	3.91163	DOCK3
5	81700001	81750000	3.9087	HOXC4
5	81700001	81750000	3.9087	HOXC6
5	81700001	81750000	3.9087	HOXC8
5	81700001	81750000	3.9087	HOXC9
20	9640001	9690000	3.90723	NFAT5
19	40900001	40950000	3.90178	NLGN2
19	40900001	40950000	3.90178	SPEM1
19	40900001	40950000	3.90178	SPEM2
19	40900001	40950000	3.90178	TMEM102
19	40900001	40950000	3.90178	FGF11
19	40900001	40950000	3.90178	CHRNB1
4	56080001	56130000	3.89572	HOXA11
4	56080001	56130000	3.89572	hoxA10
4	56080001	56130000	3.89572	HOXA7
4	56080001	56130000	3.89572	HOXA6
29	36700001	36750000	3.89126	TMEM135
2	127340001	127390000	3.88979	HOXD3
20	11360001	11410000	3.88926	CTCF
19	26320001	26370000	3.88889	STARD3
19	26320001	26370000	3.88889	TCAP
19	26320001	26370000	3.88889	PNMT
19	26320001	26370000	3.88889	PGAP3
19	26320001	26370000	3.88889	ERBB2
20	11260001	11310000	3.88768	GFOD2
20	11260001	11310000	3.88768	RANBP10
17	39200001	39250000	3.88465	NOVA1
17	39180001	39230000	3.88411	NOVA1
19	43500001	43550000	3.87649	UBE2G1
20	35740001	35790000	3.87637	SLC7A5
20	9660001	9710000	3.87557	NFAT5
20	11340001	11390000	3.87432	CTCF
20	11240001	11290000	3.87423	GFOD2
20	11240001	11290000	3.87423	RANBP10
12	13280001	13330000	3.8722	COMMD3
20	11380001	11430000	3.86944	CTCF
8	1840001	1890000	3.86855	AKAP8L
4	56120001	56170000	3.86683	HOXA13
4	56120001	56170000	3.86683	HOXA11
4	56120001	56170000	3.86683	hoxA10
29	6580001	6630000	3.86378	CDK2AP2
29	6580001	6630000	3.86378	CABP2
20	35720001	35770000	3.86199	SLC7A5
4	56000001	56050000	3.85998	HOXA3
4	56000001	56050000	3.85998	HOXA2
4	56000001	56050000	3.85998	HOXA1
4	56000001	56050000	3.85998	SKAP2
11	3120001	3170000	3.84908	REC114
11	3120001	3170000	3.84908	NPTN
22	13240001	13290000	3.84827	TEX264
22	13240001	13290000	3.84827	RAD54L2
19	40480001	40530000	3.84194	DNAH2
19	40480001	40530000	3.84194	KDM6B
19	40480001	40530000	3.84194	TMEM88
19	40480001	40530000	3.84194	NAA38
19	40480001	40530000	3.84194	CYB5D1
19	43580001	43630000	3.839	ANKFY1
5	81720001	81770000	3.8365	HOXC5
5	81720001	81770000	3.8365	HOXC4
5	81720001	81770000	3.8365	HOXC6
5	81720001	81770000	3.8365	HOXC8
5	81720001	81770000	3.8365	HOXC9
9	71280001	71330000	3.83219	ST3GAL5
19	23240001	23290000	3.83021	TUBG2
19	23240001	23290000	3.83021	CCR10
19	23240001	23290000	3.83021	CNTNAP1
19	23240001	23290000	3.83021	EZH1
20	11320001	11370000	3.82784	CTCF
20	11320001	11370000	3.82784	ACD
20	11320001	11370000	3.82784	PARD6A
20	11320001	11370000	3.82784	ENKD1
2	62760001	62810000	3.82761	GLS
2	62760001	62810000	3.82761	STAT1
20	60740001	60790000	3.8265	BICRA
20	60740001	60790000	3.8265	EHD2
20	11100001	11150000	3.82627	EDC4
20	11100001	11150000	3.82627	NRN1L
20	11100001	11150000	3.82627	PSKH1
20	10680001	10730000	3.8219	SMPD3
8	5340001	5390000	3.82168	ELL
8	5340001	5390000	3.82168	ISYNA1
8	5340001	5390000	3.82168	SSBP4
19	26620001	26670000	3.81972	FBXL20
12	55540001	55590000	3.81967	HCK
12	44540001	44590000	3.81962	C20orf194
20	11280001	11330000	3.81723	ACD
20	11280001	11330000	3.81723	PARD6A
20	11280001	11330000	3.81723	ENKD1
20	11280001	11330000	3.81723	C16orf86
20	11280001	11330000	3.81723	GFOD2
19	18440001	18490000	3.81706	TLK2
19	18440001	18490000	3.81706	MRC2
20	11300001	11350000	3.81672	ACD
20	11300001	11350000	3.81672	PARD6A
20	11300001	11350000	3.81672	ENKD1
20	11300001	11350000	3.81672	C16orf86
20	11300001	11350000	3.81672	GFOD2
20	9620001	9670000	3.81429	NFAT5
8	47220001	47270000	3.81037	MIDN
8	47220001	47270000	3.81037	ATP5F1D
8	47220001	47270000	3.81037	STK11
4	56140001	56190000	3.80806	HOXA13
8	46580001	46630000	3.80764	ODF3L2
8	46580001	46630000	3.80764	C2CD4C
20	35700001	35750000	3.80741	SLC7A5
14	44300001	44350000	3.80689	NOL9
14	44300001	44350000	3.80689	TAS1R1
14	44300001	44350000	3.80689	ZBTB48
14	44300001	44350000	3.80689	KLHL21
17	4800001	4850000	3.80662	LINS1
17	4800001	4850000	3.80662	ASB7
15	44920001	44970000	3.806	PARP4
17	39160001	39210000	3.80365	NOVA1
9	15920001	15970000	3.80016	NPDC1
9	15920001	15970000	3.80016	FUT7
20	11400001	11450000	3.79946	CTCF
22	12900001	12950000	3.79927	DOCK3
18	19020001	19070000	3.79764	PTP4A3
2	127280001	127330000	3.79717	HOXD9
2	127280001	127330000	3.79717	HOXD10
2	127280001	127330000	3.79717	HOXD11
2	127280001	127330000	3.79717	HOXD12
2	127280001	127330000	3.79717	HOXD13
19	26340001	26390000	3.795	STARD3
19	26340001	26390000	3.795	TCAP
19	26340001	26390000	3.795	PNMT
19	26340001	26390000	3.795	PGAP3
18	59520001	59570000	3.79356	CPQ
20	9740001	9790000	3.79337	CYB5B
26	18540001	18590000	3.79249	ATP2A1
26	18540001	18590000	3.79249	SH2B1
26	18540001	18590000	3.79249	TUFM
26	18540001	18590000	3.79249	ATXN2L
20	9840001	9890000	3.7922	NIP7
20	9840001	9890000	3.7922	TERF2
5	80880001	80930000	3.79203	MYG1
5	80880001	80930000	3.79203	PFDN5
5	80880001	80930000	3.79203	ESPL1
5	80880001	80930000	3.79203	MFSD5
24	20020001	20070000	3.79182	FRS3
24	20020001	20070000	3.79182	USP49
19	40500001	40550000	3.79158	DNAH2
19	40500001	40550000	3.79158	KDM6B
19	40500001	40550000	3.79158	TMEM88
19	40500001	40550000	3.79158	NAA38
24	20040001	20090000	3.79109	FRS3
29	6680001	6730000	3.78852	PPP1CA
29	6680001	6730000	3.78852	CORO1B
15	44700001	44750000	3.78724	RNF17
15	44700001	44750000	3.78724	ATP12A
22	13220001	13270000	3.78521	RAD54L2
14	43960001	44010000	3.78511	CAMTA1
18	21160001	21210000	3.7837	HGH1
22	12340001	12390000	3.78217	CACNA2D2
22	12340001	12390000	3.78217	TMEM115
22	12340001	12390000	3.78217	CYB561D2
22	12340001	12390000	3.78217	NPRL2
22	12340001	12390000	3.78217	ZMYND10
22	12340001	12390000	3.78217	RASSF1
2	11940001	11990000	3.78199	FGR
20	11180001	11230000	3.7799	RANBP10
20	11180001	11230000	3.7799	TSNAXIP1
20	11180001	11230000	3.7799	CENPT
20	11180001	11230000	3.7799	THAP11
19	26280001	26330000	3.77891	PGAP3
19	26280001	26330000	3.77891	ERBB2
19	26280001	26330000	3.77891	MIEN1
19	26280001	26330000	3.77891	GRB7
19	25980001	26030000	3.77804	CSF3
19	25980001	26030000	3.77804	MED24
3	1540001	1590000	3.77684	DCST1
3	1540001	1590000	3.77684	ZBTB7B
12	55560001	55610000	3.77682	HCK
5	81660001	81710000	3.776	HOXC10
5	81660001	81710000	3.776	HOXC9
5	81680001	81730000	3.77587	HOXC8
5	81680001	81730000	3.77587	HOXC10
5	81680001	81730000	3.77587	HOXC9
4	56180001	56230000	3.7758	EVX1
3	19720001	19770000	3.77531	POLR3C
3	19720001	19770000	3.77531	RNF115
5	80920001	80970000	3.7751	SP7
5	80920001	80970000	3.7751	AAAS
5	80920001	80970000	3.7751	MYG1
5	80920001	80970000	3.7751	PFDN5
2	72500001	72550000	3.77386	EN1
20	11160001	11210000	3.77351	RANBP10
20	11160001	11210000	3.77351	TSNAXIP1
20	11160001	11210000	3.77351	CENPT
20	11160001	11210000	3.77351	THAP11
20	11160001	11210000	3.77351	NUTF2
13	57560001	57610000	3.77339	CBL
13	57560001	57610000	3.77339	MCAM
6	4280001	4330000	3.77319	FGFR3
6	4280001	4330000	3.77319	LETM1
13	57540001	57590000	3.77298	CBL
13	57540001	57590000	3.77298	MCAM
13	57540001	57590000	3.77298	RNF26
13	57580001	57630000	3.77231	CBL
6	4300001	4350000	3.77039	FGFR3
6	4300001	4350000	3.77039	LETM1
18	21100001	21150000	3.77009	SHARPIN
18	21100001	21150000	3.77009	CYC1
18	21100001	21150000	3.77009	GPAA1
18	21100001	21150000	3.77009	EXOSC4
18	21100001	21150000	3.77009	OPLAH
19	26180001	26230000	3.77	IKZF3
19	41040001	41090000	3.76813	SLC2A4
19	41040001	41090000	3.76813	YBX2
24	19460001	19510000	3.76794	TRERF1
2	127360001	127410000	3.76786	HOXD1
2	127360001	127410000	3.76786	HOXD3
19	28780001	28830000	3.76743	HOXB8
19	28780001	28830000	3.76743	HOXB6
19	28780001	28830000	3.76743	HOXB5
19	28780001	28830000	3.76743	HOXB4
1	79380001	79430000	3.76659	ATP13A3
24	19980001	20030000	3.76644	USP49
24	19980001	20030000	3.76644	MED20
6	4240001	4290000	3.76635	LETM1
6	89280001	89330000	3.76601	HERC5
19	40920001	40970000	3.76554	PLSCR3
19	40920001	40970000	3.76554	NLGN2
19	40920001	40970000	3.76554	SPEM1
19	40920001	40970000	3.76554	SPEM2
19	40920001	40970000	3.76554	TMEM102
19	40920001	40970000	3.76554	FGF11
12	44520001	44570000	3.76522	C20orf194
19	43600001	43650000	3.76468	ANKFY1
2	127260001	127310000	3.76354	HOXD11
2	127260001	127310000	3.76354	HOXD12
2	127260001	127310000	3.76354	HOXD13
2	127260001	127310000	3.76354	EVX2
8	55220001	55270000	3.76324	CXXC5
4	56160001	56210000	3.76307	EVX1
12	20140001	20190000	3.76222	ACBD7
20	67100001	67150000	3.76129	GMFG
20	67100001	67150000	3.76129	SAMD4B
20	67100001	67150000	3.76129	PAF1
20	67100001	67150000	3.76129	MED29
3	112800001	112850000	3.76123	CLDN19
22	13280001	13330000	3.76081	GRM2
22	13280001	13330000	3.76081	TEX264
24	20000001	20050000	3.76051	USP49
24	20000001	20050000	3.76051	MED20
3	1520001	1570000	3.76035	ZBTB7B
3	1520001	1570000	3.76035	LENEP
3	1520001	1570000	3.76035	FLAD1
3	1520001	1570000	3.76035	CKS1B
20	11140001	11190000	3.75947	CENPT
20	11140001	11190000	3.75947	THAP11
20	11140001	11190000	3.75947	NUTF2
20	11140001	11190000	3.75947	EDC4
20	11140001	11190000	3.75947	NRN1L
19	26200001	26250000	3.7591	IKZF3
20	35660001	35710000	3.75891	CA5A
5	122320001	122370000	3.75843	PACSIN2
17	50140001	50190000	3.75824	SLC25A21
17	50140001	50190000	3.75824	PAX9
17	39120001	39170000	3.75785	NOVA1
12	44500001	44550000	3.75543	C20orf194
22	12380001	12430000	3.75432	CACNA2D2
25	24180001	24230000	3.75401	BTRC
20	35640001	35690000	3.75283	CA5A
20	35640001	35690000	3.75283	BANP
17	4780001	4830000	3.75249	ASB7
24	20060001	20110000	3.7518	PGC
24	20060001	20110000	3.7518	FRS3
18	20580001	20630000	3.75109	ZC3H3
18	20580001	20630000	3.75109	MAFA
18	21140001	21190000	3.75103	HGH1
18	21140001	21190000	3.75103	MAF1
18	21140001	21190000	3.75103	SHARPIN
18	21140001	21190000	3.75103	CYC1
20	11060001	11110000	3.75092	PSMB10
20	11060001	11110000	3.75092	SLC12A4
2	124400001	124450000	3.74862	MAP3K20
6	89300001	89350000	3.74639	HERC5
3	19540001	19590000	3.74613	PDZK1
8	51240001	51290000	3.74588	SLC25A48
7	59280001	59330000	3.74581	VCP
7	59280001	59330000	3.74581	FANCG
22	12360001	12410000	3.74517	CACNA2D2
22	12360001	12410000	3.74517	TMEM115
19	40880001	40930000	3.74428	TMEM102
19	40880001	40930000	3.74428	FGF11
19	40880001	40930000	3.74428	CHRNB1
19	40880001	40930000	3.74428	POLR2A
22	12300001	12350000	3.74395	NPRL2
22	12300001	12350000	3.74395	ZMYND10
22	12300001	12350000	3.74395	RASSF1
22	12300001	12350000	3.74395	TUSC2
22	12300001	12350000	3.74395	HYAL2
22	12300001	12350000	3.74395	HYAL1
22	12300001	12350000	3.74395	HYAL3
22	12300001	12350000	3.74395	IFRD2
11	3100001	3150000	3.74212	NPTN
2	72520001	72570000	3.74204	EN1
20	11120001	11170000	3.74193	NUTF2
20	11120001	11170000	3.74193	EDC4
20	11120001	11170000	3.74193	NRN1L
20	11120001	11170000	3.74193	PSKH1
8	47000001	47050000	3.74162	WDR18
8	47000001	47050000	3.74162	ARID3A
8	47260001	47310000	3.74128	FAM174C
8	47260001	47310000	3.74128	CIRBP
8	47260001	47310000	3.74128	MIDN
20	36040001	36090000	3.74116	ZCCHC14
19	32380001	32430000	3.74104	RAI1
2	4900001	4950000	3.73956	HP1BP3
2	4900001	4950000	3.73956	SH2D5
2	4900001	4950000	3.73956	PINK1
25	24140001	24190000	3.73924	BTRC
19	23260001	23310000	3.7384	TUBG2
19	23260001	23310000	3.7384	CCR10
19	23260001	23310000	3.7384	CNTNAP1
9	66000001	66050000	3.73824	SEPTIN10
17	39140001	39190000	3.73797	NOVA1
19	43520001	43570000	3.73769	UBE2G1
3	42440001	42490000	3.73711	SLC16A1
3	740001	790000	3.73693	HAX1
3	740001	790000	3.73693	UBAP2L
12	50920001	50970000	3.7365	GNAS
20	35680001	35730000	3.73457	SLC7A5
20	35680001	35730000	3.73457	CA5A
18	21080001	21130000	3.73425	GPAA1
18	21080001	21130000	3.73425	EXOSC4
18	21080001	21130000	3.73425	OPLAH
18	21080001	21130000	3.73425	SPATC1
8	47340001	47390000	3.73366	PWWP3A
5	80940001	80990000	3.73291	SP7
5	80940001	80990000	3.73291	AAAS
15	44900001	44950000	3.73262	PARP4
15	44900001	44950000	3.73262	CENPJ
8	51020001	51070000	3.73234	CXCL14
2	127300001	127350000	3.73211	HOXD8
2	127300001	127350000	3.73211	HOXD9
2	127300001	127350000	3.73211	HOXD10
2	127300001	127350000	3.73211	HOXD11
9	98660001	98710000	3.7319	DNMT3A
19	26640001	26690000	3.73189	FBXL20
4	18660001	18710000	3.73165	UBN2
19	40460001	40510000	3.73164	KDM6B
19	40460001	40510000	3.73164	TMEM88
19	40460001	40510000	3.73164	NAA38
19	40460001	40510000	3.73164	CYB5D1
19	40460001	40510000	3.73164	CHD3
29	6640001	6690000	3.73104	CORO1B
20	67080001	67130000	3.73072	SAMD4B
20	67080001	67130000	3.73072	PAF1
20	67080001	67130000	3.73072	MED29
20	67080001	67130000	3.73072	ZFP36
8	46560001	46610000	3.7306	C2CD4C
17	63020001	63070000	3.72953	ASB2
17	63020001	63070000	3.72953	FAM181A
9	97060001	97110000	3.72883	AGBL5
9	97060001	97110000	3.72883	OST4
9	97060001	97110000	3.72883	EMILIN1
9	97060001	97110000	3.72883	KHK
8	56820001	56870000	3.72874	PCDHB7
18	21120001	21170000	3.72809	HGH1
18	21120001	21170000	3.72809	MAF1
18	21120001	21170000	3.72809	SHARPIN
18	21120001	21170000	3.72809	CYC1
18	21120001	21170000	3.72809	GPAA1
18	21120001	21170000	3.72809	EXOSC4
17	39220001	39270000	3.72806	NOVA1
20	11220001	11270000	3.72797	RANBP10
19	40420001	40470000	3.72782	CHD3
19	40420001	40470000	3.72782	KCNAB3
29	1980001	2030000	3.7258	INS
5	34800001	34850000	3.72445	RFX4
22	13200001	13250000	3.72435	RAD54L2
8	23000001	23050000	3.72402	IL4
8	23000001	23050000	3.72402	KIF3A
22	12400001	12450000	3.72392	CACNA2D2
3	19760001	19810000	3.72328	ANKRD35
3	19760001	19810000	3.72328	PIAS3
3	19760001	19810000	3.72328	NUDT17
3	19760001	19810000	3.72328	POLR3C
8	46980001	47030000	3.72321	ARID3A
19	21820001	21870000	3.72314	TMUB2
19	21820001	21870000	3.72314	ATXN7L3
19	21820001	21870000	3.72314	UBTF
4	18640001	18690000	3.7219	UBN2
4	18640001	18690000	3.7219	FMC1
19	26360001	26410000	3.72178	PPP1R1B
19	26360001	26410000	3.72178	STARD3
19	26360001	26410000	3.72178	TCAP
19	26360001	26410000	3.72178	PNMT
19	28760001	28810000	3.72159	HOXB6
19	28760001	28810000	3.72159	HOXB5
19	28760001	28810000	3.72159	HOXB4
19	28760001	28810000	3.72159	HOXB3
8	62460001	62510000	3.72131	LARS1
8	62460001	62510000	3.72131	PLAC8L1
3	19740001	19790000	3.72087	PIAS3
3	19740001	19790000	3.72087	NUDT17
3	19740001	19790000	3.72087	POLR3C
3	19740001	19790000	3.72087	RNF115
19	40940001	40990000	3.72031	TNK1
19	40940001	40990000	3.72031	PLSCR3
19	40940001	40990000	3.72031	NLGN2
19	40940001	40990000	3.72031	SPEM1
8	51280001	51330000	3.71962	SLC25A48
12	44720001	44770000	3.7192	OXT
12	44720001	44770000	3.7192	AVP
12	44720001	44770000	3.7192	UBOX5
8	47280001	47330000	3.7189	FAM174C
8	47280001	47330000	3.7189	CIRBP
25	25000001	25050000	3.71878	CUEDC2
25	25000001	25050000	3.71878	FBXL15
25	25000001	25050000	3.71878	PSD
25	25000001	25050000	3.71878	NFKB2
25	25000001	25050000	3.71878	GBF1
20	64920001	64970000	3.71856	ZNF526
20	64920001	64970000	3.71856	DEDD2
19	25960001	26010000	3.71805	MED24
19	25960001	26010000	3.71805	THRA
29	2000001	2050000	3.71731	INS
2	4940001	4990000	3.71703	EIF4G3
2	4940001	4990000	3.71703	HP1BP3
18	21000001	21050000	3.71701	GRINA
18	21000001	21050000	3.71701	PARP10
18	21000001	21050000	3.71701	PLEC
20	67660001	67710000	3.71641	ECH1
20	67660001	67710000	3.71641	HNRNPL
20	67660001	67710000	3.71641	RINL
17	4820001	4870000	3.71636	LINS1
17	50160001	50210000	3.71599	SLC25A21
17	50160001	50210000	3.71599	PAX9
25	24160001	24210000	3.71556	BTRC
7	5380001	5430000	3.71539	CHMP7
9	44560001	44610000	3.71279	EML4
18	20600001	20650000	3.71235	ZC3H3
25	24220001	24270000	3.71233	FBXW4
25	24220001	24270000	3.71233	DPCD
25	24220001	24270000	3.71233	POLL
19	25940001	25990000	3.71114	MED24
19	25940001	25990000	3.71114	THRA
19	25940001	25990000	3.71114	NR1D1
22	10540001	10590000	3.71061	CATHL6
19	45020001	45070000	3.7099	PAFAH1B1
20	67600001	67650000	3.70945	SIRT2
20	67600001	67650000	3.70945	NFKBIB
20	67600001	67650000	3.70945	CCER2
20	67600001	67650000	3.70945	MRPS12
20	67600001	67650000	3.70945	FBXO17
2	11900001	11950000	3.7081	AHDC1
14	44400001	44450000	3.70732	ESPN
14	44400001	44450000	3.70732	TNFRSF25
14	44400001	44450000	3.70732	PLEKHG5
14	43940001	43990000	3.70692	CAMTA1
2	9160001	9210000	3.70636	CLIC4
15	9140001	9190000	3.70629	CLYBL
16	57700001	57750000	3.70581	MPHOSPH9
16	57700001	57750000	3.70581	C12orf65
16	57700001	57750000	3.70581	CDK2AP1
18	21060001	21110000	3.70485	OPLAH
18	21060001	21110000	3.70485	SPATC1
20	11200001	11250000	3.70396	RANBP10
20	11200001	11250000	3.70396	TSNAXIP1
22	13180001	13230000	3.70359	RAD54L2
20	64940001	64990000	3.70308	GSK3A
20	64940001	64990000	3.70308	ZNF526
20	64940001	64990000	3.70308	DEDD2
22	11880001	11930000	3.7029	MST1R
22	11880001	11930000	3.7029	CAMKV
22	11880001	11930000	3.7029	TRAIP
22	11840001	11890000	3.70266	TRAIP
22	11840001	11890000	3.70266	UBA7
22	11840001	11890000	3.70266	INKA1
20	11440001	11490000	3.70228	ATP6V0D1
20	11440001	11490000	3.70228	AGRP
8	47020001	47070000	3.70153	GRIN3B
8	47020001	47070000	3.70153	WDR18
8	47020001	47070000	3.70153	ARID3A
4	84540001	84590000	3.70139	MAGI2
8	51040001	51090000	3.7013	CXCL14
29	1960001	2010000	3.70079	INS
8	55060001	55110000	3.70046	DNAJC18
8	55060001	55110000	3.70046	SPATA24
10	69220001	69270000	3.69956	C6orf58
9	44540001	44590000	3.69952	EML4
20	10700001	10750000	3.69895	SMPD3
14	47900001	47950000	3.69893	PRDM16
10	47060001	47110000	3.69881	ATG5
22	12920001	12970000	3.69869	DOCK3
20	11080001	11130000	3.69799	PSKH1
20	11080001	11130000	3.69799	PSMB10
20	11080001	11130000	3.69799	SLC12A4
15	45820001	45870000	3.69774	LATS2
11	3080001	3130000	3.69747	NPTN
2	11880001	11930000	3.69734	AHDC1
17	70520001	70570000	3.69733	WDR25
17	70520001	70570000	3.69733	WARS1
2	127240001	127290000	3.69625	HOXD13
2	127240001	127290000	3.69625	EVX2
7	42560001	42610000	3.69614	TNFSF8
12	44060001	44110000	3.69606	GFRA4
12	44060001	44110000	3.69606	ADAM33
12	44060001	44110000	3.69606	SIGLEC1
12	55580001	55630000	3.69589	TM9SF4
12	55580001	55630000	3.69589	HCK
25	24200001	24250000	3.6947	DPCD
25	24200001	24250000	3.6947	POLL
25	24200001	24250000	3.6947	BTRC
18	20640001	20690000	3.69459	GSDMD
18	20640001	20690000	3.69459	ZC3H3
5	81060001	81110000	3.69453	SP1
5	82060001	82110000	3.69426	ZNF385A
9	64900001	64950000	3.69386	BCL11A
5	34560001	34610000	3.69386	RIC8B
20	64900001	64950000	3.69374	DEDD2
20	60760001	60810000	3.6934	BICRA
8	46960001	47010000	3.69263	ARID3A
8	46960001	47010000	3.69263	MED16
7	4760001	4810000	3.69188	SORBS3
19	43560001	43610000	3.69162	ANKFY1
19	43560001	43610000	3.69162	UBE2G1
18	20620001	20670000	3.69145	ZC3H3
8	49580001	49630000	3.69096	TCF7
29	7780001	7830000	3.69047	CNIH2
29	7780001	7830000	3.69047	YIF1A
20	67620001	67670000	3.69043	RINL
20	67620001	67670000	3.69043	SIRT2
20	67620001	67670000	3.69043	NFKBIB
20	67620001	67670000	3.69043	CCER2
22	12460001	12510000	3.69009	CACNA2D2
5	80900001	80950000	3.68996	AAAS
5	80900001	80950000	3.68996	MYG1
5	80900001	80950000	3.68996	PFDN5
5	80900001	80950000	3.68996	ESPL1
14	44280001	44330000	3.68984	TAS1R1
14	44280001	44330000	3.68984	ZBTB48
14	44280001	44330000	3.68984	KLHL21
14	44280001	44330000	3.68984	PHF13
14	44280001	44330000	3.68984	THAP3
3	720001	770000	3.68979	UBAP2L
3	720001	770000	3.68979	C1orf43
3	720001	770000	3.68979	C1orf189
22	10980001	11030000	3.68968	IP6K2
22	10980001	11030000	3.68968	NCKIPSD
22	12840001	12890000	3.68911	DOCK3
15	44820001	44870000	3.68905	RNF17
3	43320001	43370000	3.68869	RSBN1
15	45840001	45890000	3.68862	LATS2
15	44800001	44850000	3.6886	RNF17
16	63240001	63290000	3.68854	KSR2
8	49600001	49650000	3.68834	TCF7
3	1500001	1550000	3.68704	LENEP
3	1500001	1550000	3.68704	FLAD1
3	1500001	1550000	3.68704	CKS1B
3	1500001	1550000	3.68704	SHC1
3	1500001	1550000	3.68704	PYGO2
20	48440001	48490000	3.68698	RFWD3
9	97080001	97130000	3.68684	TMEM214
9	97080001	97130000	3.68684	AGBL5
9	97080001	97130000	3.68684	OST4
9	97080001	97130000	3.68684	EMILIN1
8	22700001	22750000	3.6868	AP3D1
8	22700001	22750000	3.6868	JSRP1
12	44560001	44610000	3.68666	C20orf194
24	17540001	17590000	3.68627	SLC35B2
24	17540001	17590000	3.68627	HSP90AB1
24	17540001	17590000	3.68627	TCTE1
24	17540001	17590000	3.68627	TMEM151B
24	17540001	17590000	3.68627	AARS2
19	40440001	40490000	3.68597	CHD3
5	34640001	34690000	3.68557	RFX4
12	50940001	50990000	3.68551	GNAS
1	79360001	79410000	3.6855	ATP13A3
4	95320001	95370000	3.68542	CROT
19	40640001	40690000	3.68492	WRAP53
19	40640001	40690000	3.68492	EFNB3
19	40640001	40690000	3.68492	DNAH2
19	28800001	28850000	3.68474	HOXB9
19	28800001	28850000	3.68474	HOXB8
19	28800001	28850000	3.68474	HOXB6
8	47100001	47150000	3.68472	SBNO2
8	47100001	47150000	3.68472	GPX4
8	47100001	47150000	3.68472	POLR2E
8	47100001	47150000	3.68472	ARHGAP45
8	47100001	47150000	3.68472	ABCA7
19	29140001	29190000	3.68439	GIP
19	29140001	29190000	3.68439	SNF8
5	81600001	81650000	3.68431	HOXC13
3	19780001	19830000	3.68429	ITGA10
3	19780001	19830000	3.68429	ANKRD35
3	19780001	19830000	3.68429	PIAS3
19	41140001	41190000	3.6839	ASGR1
19	41140001	41190000	3.6839	DLG4
19	41140001	41190000	3.6839	ACADVL
15	9240001	9290000	3.68381	ZIC2
5	81040001	81090000	3.68306	SP1
8	51260001	51310000	3.68304	SLC25A48
14	69880001	69930000	3.68301	PROX1
19	45000001	45050000	3.68193	PAFAH1B1
19	41120001	41170000	3.68192	DLG4
19	41120001	41170000	3.68192	ACADVL
19	41120001	41170000	3.68192	DVL2
19	41120001	41170000	3.68192	PHF23
18	20840001	20890000	3.6819	PUF60
2	62800001	62850000	3.67985	GLS
22	12320001	12370000	3.67944	CACNA2D2
22	12320001	12370000	3.67944	TMEM115
22	12320001	12370000	3.67944	CYB561D2
22	12320001	12370000	3.67944	NPRL2
22	12320001	12370000	3.67944	ZMYND10
22	12320001	12370000	3.67944	RASSF1
22	12320001	12370000	3.67944	TUSC2
22	12320001	12370000	3.67944	HYAL2
22	12320001	12370000	3.67944	HYAL1
19	59040001	59090000	3.67941	MED13
22	10960001	11010000	3.67937	IP6K2
22	10960001	11010000	3.67937	NCKIPSD
2	9140001	9190000	3.67913	CLIC4
18	21200001	21250000	3.67913	SCX
18	21200001	21250000	3.67913	BOP1
8	18380001	18430000	3.67886	VAV1
22	11860001	11910000	3.67881	CAMKV
22	11860001	11910000	3.67881	TRAIP
22	11860001	11910000	3.67881	UBA7
18	20560001	20610000	3.67873	ZC3H3
18	20560001	20610000	3.67873	MAFA
22	17580001	17630000	3.67869	ERC2
18	21220001	21270000	3.67859	HSF1
18	21220001	21270000	3.67859	SCX
18	21220001	21270000	3.67859	BOP1
19	32500001	32550000	3.67855	TOM1L2
19	32500001	32550000	3.67855	SREBF1
20	11640001	11690000	3.67818	PLEKHG4
20	11640001	11690000	3.67818	KCTD19
20	11640001	11690000	3.67818	LRRC36
16	57760001	57810000	3.67809	MPHOSPH9
22	12440001	12490000	3.67791	CACNA2D2
8	1860001	1910000	3.67762	RASAL3
8	1860001	1910000	3.67762	AKAP8L
3	19860001	19910000	3.67742	ANKRD34A
3	19860001	19910000	3.67742	LIX1L
3	39020001	39070000	3.67702	AHCYL1
14	48620001	48670000	3.6766	PRKCZ
10	47040001	47090000	3.67627	ATG5
10	47040001	47090000	3.67627	PRDM1
6	4260001	4310000	3.67602	LETM1
8	62480001	62530000	3.67597	LARS1
8	62480001	62530000	3.67597	PLAC8L1
14	43980001	44030000	3.67529	CAMTA1
22	11820001	11870000	3.67528	TRAIP
22	11820001	11870000	3.67528	UBA7
22	11820001	11870000	3.67528	INKA1
22	11820001	11870000	3.67528	IP6K1
5	122300001	122350000	3.6752	PACSIN2
8	62500001	62550000	3.67513	LARS1
7	11500001	11550000	3.675	CNTFR
7	11500001	11550000	3.675	DNAI1
19	44980001	45030000	3.67493	PAFAH1B1
19	44980001	45030000	3.67493	CLUH
20	9760001	9810000	3.67465	CYB5B
3	19500001	19550000	3.67457	GJA8
8	46600001	46650000	3.67454	ODF3L2
15	32520001	32570000	3.67378	KLF5
19	41280001	41330000	3.67332	ALOX12
19	41280001	41330000	3.67332	RNASEK
18	55860001	55910000	3.67274	RGS22
18	55860001	55910000	3.67274	FBXO43
5	81640001	81690000	3.67252	HOXC9
5	81640001	81690000	3.67252	HOXC12
5	81640001	81690000	3.67252	HOXC13
20	11620001	11670000	3.67223	KCTD19
20	11620001	11670000	3.67223	LRRC36
7	59220001	59270000	3.67208	STOML2
7	59220001	59270000	3.67208	FAM214B
29	6720001	6770000	3.67183	PPP1CA
12	44480001	44530000	3.67168	C20orf194
8	62520001	62570000	3.67151	LARS1
8	17120001	17170000	3.67132	FCER2
8	17120001	17170000	3.67132	TRAPPC5
22	13320001	13370000	3.67094	GRM2
5	129380001	129430000	3.67088	NCAPH2
5	129380001	129430000	3.67088	LMF2
5	129380001	129430000	3.67088	MIOX
5	129380001	129430000	3.67088	ADM2
7	59300001	59350000	3.6703	DNAJB5
7	59300001	59350000	3.6703	VCP
9	98740001	98790000	3.66956	DNMT3A
9	66020001	66070000	3.66901	SH3RF3
9	66020001	66070000	3.66901	SEPTIN10
2	4920001	4970000	3.66851	HP1BP3
10	104120001	104170000	3.66838	SLC22A2
7	11480001	11530000	3.66821	DNAI1
22	11760001	11810000	3.66727	IP6K1
22	11760001	11810000	3.66727	GMPPB
22	11760001	11810000	3.66727	AMIGO3
22	11760001	11810000	3.66727	RNF123
19	43480001	43530000	3.66713	UBE2G1
20	58180001	58230000	3.66609	C19orf81
12	55520001	55570000	3.66607	HCK
12	55520001	55570000	3.66607	CCM2L
20	61100001	61150000	3.66557	C5AR1
20	61100001	61150000	3.66557	C5AR2
5	118940001	118990000	3.66533	SYNGR1
5	118940001	118990000	3.66533	RPL3
26	18560001	18610000	3.66524	ATP2A1
26	18560001	18610000	3.66524	SH2B1
26	18560001	18610000	3.66524	TUFM
3	43340001	43390000	3.66503	PTPN22
3	43340001	43390000	3.66503	RSBN1
12	44700001	44750000	3.66433	AVP
12	44700001	44750000	3.66433	UBOX5
9	64880001	64930000	3.66424	BCL11A
20	9600001	9650000	3.66415	NFAT5
22	14040001	14090000	3.66387	SEMA3G
22	14040001	14090000	3.66387	PHF7
22	14040001	14090000	3.66387	BAP1
22	14040001	14090000	3.66387	DNAH1
11	36640001	36690000	3.66326	ICE2
19	48880001	48930000	3.66221	SUPT6H
3	42460001	42510000	3.66201	SLC16A1
20	64980001	65030000	3.66176	CIC
20	64980001	65030000	3.66176	GSK3A
3	19700001	19750000	3.66173	RNF115
29	8480001	8530000	3.66069	ZNRD2
29	8480001	8530000	3.66069	FAM89B
16	76940001	76990000	3.66057	SF3A1
16	76940001	76990000	3.66057	CASTOR1
20	11460001	11510000	3.66029	ATP6V0D1
20	11460001	11510000	3.66029	AGRP
15	44880001	44930000	3.66002	CENPJ
14	43920001	43970000	3.6592	CAMTA1
17	63040001	63090000	3.65868	ASB2
20	10500001	10550000	3.65864	ZFP90
6	4320001	4370000	3.65855	FGFR3
19	26160001	26210000	3.65826	IKZF3
19	26160001	26210000	3.65826	ZPBP2
19	41080001	41130000	3.65798	DVL2
19	41080001	41130000	3.65798	PHF23
19	41080001	41130000	3.65798	GABARAP
5	76540001	76590000	3.65725	WNT1
5	76540001	76590000	3.65725	WNT10B
20	62320001	62370000	3.6572	QPCTL
20	62320001	62370000	3.6572	FBXO46
20	62320001	62370000	3.6572	BHMG1
20	67640001	67690000	3.6568	HNRNPL
20	67640001	67690000	3.6568	RINL
20	67640001	67690000	3.6568	SIRT2
20	9920001	9970000	3.65641	SNTB2
20	6680001	6730000	3.6562	AP1G1
18	55840001	55890000	3.65608	FBXO43
18	55840001	55890000	3.65608	POLR2K
5	34580001	34630000	3.65551	RIC8B
20	64960001	65010000	3.65543	GSK3A
20	64960001	65010000	3.65543	ZNF526
20	64960001	65010000	3.65543	DEDD2
14	44820001	44870000	3.65442	KCNAB2
19	41240001	41290000	3.6543	ALOX12
19	41240001	41290000	3.6543	RNASEK
19	41240001	41290000	3.6543	BCL6B
19	41240001	41290000	3.6543	SLC16A13
19	41240001	41290000	3.6543	SLC16A11
19	41240001	41290000	3.6543	CLEC10A
14	47460001	47510000	3.65424	ARHGEF16
14	47460001	47510000	3.65424	MEGF6
22	13360001	13410000	3.65416	IQCF6
9	65980001	66030000	3.65389	SEPTIN10
9	65980001	66030000	3.65389	SOWAHC
19	25920001	25970000	3.65384	THRA
19	25920001	25970000	3.65384	NR1D1
19	25920001	25970000	3.65384	MSL1
7	42540001	42590000	3.65383	TNFSF8
19	40520001	40570000	3.65342	DNAH2
20	6740001	6790000	3.65317	ATXN1L
20	6740001	6790000	3.65317	AP1G1
12	22300001	22350000	3.65289	VIM
22	11740001	11790000	3.65223	GMPPB
22	11740001	11790000	3.65223	AMIGO3
22	11740001	11790000	3.65223	RNF123
22	11740001	11790000	3.65223	MST1
22	11740001	11790000	3.65223	APEH
16	63220001	63270000	3.65175	KSR2
19	28740001	28790000	3.65164	HOXB4
19	28740001	28790000	3.65164	HOXB3
13	57520001	57570000	3.65153	MCAM
13	57520001	57570000	3.65153	RNF26
13	57520001	57570000	3.65153	C1QTNF5
13	57520001	57570000	3.65153	MFRP
6	121560001	121610000	3.65118	SEC24D
19	39460001	39510000	3.65068	PIK3R5
19	39460001	39510000	3.65068	NTN1
29	8460001	8510000	3.65016	ZNRD2
29	8460001	8510000	3.65016	FAM89B
12	24200001	24250000	3.64964	KIF5B
15	9220001	9270000	3.6496	ZIC2
14	44800001	44850000	3.64947	KCNAB2
9	98680001	98730000	3.64924	DNMT3A
22	33820001	33870000	3.64833	FOXP1
3	800001	850000	3.64806	ATP8B2
22	13300001	13350000	3.64718	GRM2
22	13300001	13350000	3.64718	TEX264
17	70940001	70990000	3.64713	DLK1
5	122340001	122390000	3.64706	PACSIN2
22	17600001	17650000	3.647	ERC2
8	20780001	20830000	3.64673	FSD1
8	20780001	20830000	3.64673	STAP2
8	20780001	20830000	3.64673	MPND
3	760001	810000	3.64617	HAX1
3	760001	810000	3.64617	UBAP2L
16	63260001	63310000	3.64604	KSR2
22	17560001	17610000	3.64603	ERC2
15	44680001	44730000	3.64591	ATP12A
17	48980001	49030000	3.64583	RALGAPA1
14	47320001	47370000	3.64562	MEGF6
14	47320001	47370000	3.64562	TPRG1L
14	47320001	47370000	3.64562	WRAP73
8	47080001	47130000	3.64519	ARHGAP45
8	47080001	47130000	3.64519	ABCA7
8	47080001	47130000	3.64519	CNN2
4	18620001	18670000	3.64508	UBN2
4	18620001	18670000	3.64508	FMC1
4	18620001	18670000	3.64508	FMC1-LUC7L2
18	59540001	59590000	3.64479	CPQ
20	61980001	62030000	3.64366	HIF3A
20	61980001	62030000	3.64366	PPP5C
8	5360001	5410000	3.64348	ELL
8	5360001	5410000	3.64348	ISYNA1
18	21020001	21070000	3.64333	SPATC1
18	21020001	21070000	3.64333	GRINA
18	21020001	21070000	3.64333	PARP10
18	21020001	21070000	3.64333	PLEC
19	23220001	23270000	3.64302	CCR10
19	23220001	23270000	3.64302	CNTNAP1
19	23220001	23270000	3.64302	EZH1
14	47300001	47350000	3.64299	MEGF6
14	47300001	47350000	3.64299	TPRG1L
14	47300001	47350000	3.64299	WRAP73
15	32540001	32590000	3.64292	PIBF1
15	32540001	32590000	3.64292	KLF5
8	18400001	18450000	3.6426	SH2D3A
8	18400001	18450000	3.6426	VAV1
22	9840001	9890000	3.6425	SCAP
5	54320001	54370000	3.64217	USP15
20	11040001	11090000	3.64216	SLC12A4
20	11040001	11090000	3.64216	DPEP3
20	11040001	11090000	3.64216	DPEP2
19	40600001	40650000	3.64201	DNAH2
6	89320001	89370000	3.64166	PYURF
6	89320001	89370000	3.64166	PIGY
6	89320001	89370000	3.64166	HERC5
19	43620001	43670000	3.64163	CYB5D2
19	43620001	43670000	3.64163	ANKFY1
25	23680001	23730000	3.64122	SFXN3
25	23680001	23730000	3.64122	PDZD7
10	47080001	47130000	3.64109	ATG5
24	19940001	19990000	3.6406	MED20
24	19940001	19990000	3.6406	BYSL
15	44940001	44990000	3.64053	PARP4
8	47200001	47250000	3.64048	STK11
3	39420001	39470000	3.64034	SLC16A4
3	39420001	39470000	3.64034	RBM15
14	44320001	44370000	3.64028	PLEKHG5
14	44320001	44370000	3.64028	NOL9
14	44320001	44370000	3.64028	TAS1R1
14	44320001	44370000	3.64028	ZBTB48
3	780001	830000	3.64016	ATP8B2
3	780001	830000	3.64016	HAX1
3	780001	830000	3.64016	UBAP2L
24	17560001	17610000	3.63996	SLC35B2
24	17560001	17610000	3.63996	HSP90AB1
24	17560001	17610000	3.63996	TCTE1
24	17560001	17610000	3.63996	TMEM151B
13	57760001	57810000	3.63949	H2AX
13	57760001	57810000	3.63949	DPAGT1
13	57760001	57810000	3.63949	C2CD2L
13	57760001	57810000	3.63949	HINFP
29	6700001	6750000	3.63911	PPP1CA
8	22780001	22830000	3.63897	MKNK2
8	22780001	22830000	3.63897	MOB3A
29	36720001	36770000	3.63803	TMEM135
18	20980001	21030000	3.63799	PLEC
3	19940001	19990000	3.63789	HJV
25	25240001	25290000	3.63745	ARL3
25	25240001	25290000	3.63745	TRIM8
9	97900001	97950000	3.63673	GAREM2
9	97900001	97950000	3.63673	HADHA
9	96380001	96430000	3.63662	RBKS
19	32400001	32450000	3.63651	RAI1
8	56840001	56890000	3.63635	PCDHB16
8	56840001	56890000	3.63635	PCDHB7
22	12420001	12470000	3.63633	CACNA2D2
25	23700001	23750000	3.63631	KAZALD1
25	23700001	23750000	3.63631	SFXN3
19	48860001	48910000	3.63622	SUPT6H
19	48860001	48910000	3.63622	TLCD1
19	48860001	48910000	3.63622	NEK8
9	97880001	97930000	3.63602	GAREM2
9	97880001	97930000	3.63602	HADHA
16	63200001	63250000	3.63594	KSR2
3	1600001	1650000	3.63583	ADAM15
3	1600001	1650000	3.63583	DCST1
26	47260001	47310000	3.63577	RHBDL1
26	47260001	47310000	3.63577	STUB1
26	47260001	47310000	3.63577	JMJD8
26	47260001	47310000	3.63577	WDR24
26	47260001	47310000	3.63577	FBXL16
26	47260001	47310000	3.63577	METRN
26	47260001	47310000	3.63577	ANTKMT
26	47260001	47310000	3.63577	CCDC78
5	129260001	129310000	3.63559	PPP6R2
5	129260001	129310000	3.63559	DENND6B
8	20660001	20710000	3.63541	UBXN6
8	20660001	20710000	3.63541	HDGFL2
5	122360001	122410000	3.63525	PACSIN2
19	43540001	43590000	3.63521	ANKFY1
19	43540001	43590000	3.63521	UBE2G1
5	120880001	120930000	3.63502	TOB2
5	120880001	120930000	3.63502	TEF
16	57620001	57670000	3.63492	SBNO1
8	46780001	46830000	3.6347	PALM
8	46780001	46830000	3.6347	PRSS57
8	46780001	46830000	3.6347	FSTL3
17	70540001	70590000	3.63459	WDR25
5	81620001	81670000	3.63443	HOXC12
5	81620001	81670000	3.63443	HOXC13
10	104100001	104150000	3.63432	SLC22A2
19	26580001	26630000	3.63416	FBXL20
10	69200001	69250000	3.63394	C6orf58
8	47460001	47510000	3.63384	REEP6
8	47460001	47510000	3.63384	PCSK4
8	47460001	47510000	3.63384	APC2
22	13340001	13390000	3.63339	IQCF6
3	43300001	43350000	3.63324	RSBN1
3	43300001	43350000	3.63324	PHTF1
3	110540001	110590000	3.63281	RNF220
19	29160001	29210000	3.63271	IGF2BP1
19	29160001	29210000	3.63271	GIP
3	42420001	42470000	3.63266	SLC16A1
14	47180001	47230000	3.63238	TP73
16	20380001	20430000	3.63236	ELF2
21	30580001	30630000	3.63231	MIB1
13	57600001	57650000	3.63218	CBL
2	72540001	72590000	3.63215	EN1
20	29300001	29350000	3.63191	NKD1
15	44740001	44790000	3.63126	RNF17
12	50900001	50950000	3.63106	GNAS
24	19440001	19490000	3.63103	TRERF1
3	43400001	43450000	3.63081	PTPN22
22	13020001	13070000	3.63029	DCAF1
22	13020001	13070000	3.63029	RBM15B
22	13020001	13070000	3.63029	MANF
22	13020001	13070000	3.63029	DOCK3
29	6600001	6650000	3.63023	CDK2AP2
29	6600001	6650000	3.63023	CABP2
4	95340001	95390000	3.63018	ABCB4
4	95340001	95390000	3.63018	CROT
4	22640001	22690000	3.63006	CNOT4
1	63180001	63230000	3.62937	ATP6V1A
22	11800001	11850000	3.62931	INKA1
22	11800001	11850000	3.62931	IP6K1
22	12940001	12990000	3.62912	DOCK3
20	6660001	6710000	3.62898	AP1G1
8	47820001	47870000	3.62883	ABHD17A
25	23720001	23770000	3.62864	KAZALD1
5	118960001	119010000	3.62784	TAB1
5	118960001	119010000	3.62784	SYNGR1
5	118960001	119010000	3.62784	RPL3
19	45280001	45330000	3.62765	SMG6
19	45280001	45330000	3.62765	SRR
19	45280001	45330000	3.62765	TSR1
19	45280001	45330000	3.62765	SGSM2
19	45040001	45090000	3.6276	PAFAH1B1
20	35620001	35670000	3.62754	CA5A
20	35620001	35670000	3.62754	BANP
25	24000001	24050000	3.62747	BTRC
18	21040001	21090000	3.62744	SPATC1
18	21040001	21090000	3.62744	GRINA
18	21040001	21090000	3.62744	PARP10
15	44780001	44830000	3.62695	RNF17
19	32560001	32610000	3.62603	TOM1L2
3	39040001	39090000	3.626	STRIP1
3	39040001	39090000	3.626	AHCYL1
11	36620001	36670000	3.6259	ICE2
12	55600001	55650000	3.62552	TM9SF4
12	55600001	55650000	3.62552	HCK
22	12820001	12870000	3.62536	DOCK3
25	41020001	41070000	3.62439	EMX2
7	11420001	11470000	3.62438	DNAI1
7	11420001	11470000	3.62438	FAM219A
8	47120001	47170000	3.62395	SBNO2
8	47120001	47170000	3.62395	GPX4
8	47120001	47170000	3.62395	POLR2E
8	47120001	47170000	3.62395	ARHGAP45
4	59420001	59470000	3.62394	NOD1
24	20080001	20130000	3.62357	TFEB
24	20080001	20130000	3.62357	PGC
22	12780001	12830000	3.62343	DOCK3
7	42600001	42650000	3.6234	TNFSF8
22	10520001	10570000	3.62327	CATHL6
16	60920001	60970000	3.62308	ATXN2
16	60920001	60970000	3.62308	SH2B3
2	91780001	91830000	3.62294	ARHGAP15
25	24240001	24290000	3.62294	FBXW4
25	24240001	24290000	3.62294	DPCD
1	79520001	79570000	3.62283	CPN2
19	25760001	25810000	3.62232	WIPF2
19	25760001	25810000	3.62232	CDC6
12	20120001	20170000	3.62216	ACBD7
22	11780001	11830000	3.62202	IP6K1
22	11780001	11830000	3.62202	GMPPB
22	11780001	11830000	3.62202	AMIGO3
22	11780001	11830000	3.62202	RNF123
12	44580001	44630000	3.62196	ITPA
12	44580001	44630000	3.62196	SLC4A11
12	44580001	44630000	3.62196	C20orf194
7	11440001	11490000	3.62161	DNAI1
3	1620001	1670000	3.62138	ADAM15
18	21240001	21290000	3.62132	DGAT1
18	21240001	21290000	3.62132	HSF1
18	21240001	21290000	3.62132	SCX
18	21240001	21290000	3.62132	BOP1
7	59260001	59310000	3.6212	VCP
7	59260001	59310000	3.6212	FANCG
7	59260001	59310000	3.6212	PIGO
7	59260001	59310000	3.6212	STOML2
2	91800001	91850000	3.6212	ARHGAP15
8	62440001	62490000	3.62105	PLAC8L1
8	62440001	62490000	3.62105	SH3RF2
8	22720001	22770000	3.62096	IZUMO4
8	22720001	22770000	3.62096	AP3D1
8	22720001	22770000	3.62096	JSRP1
10	16880001	16930000	3.62092	EYA4
5	80960001	81010000	3.61967	SP7
20	10820001	10870000	3.61947	PLA2G15
20	10820001	10870000	3.61947	SLC7A6
5	81960001	82010000	3.61919	HNRNPA1
5	81960001	82010000	3.61919	CBX5
11	2920001	2970000	3.6189	INSYN1
19	40720001	40770000	3.61885	SOX15
19	40720001	40770000	3.61885	FXR2
19	40720001	40770000	3.61885	SAT2
19	40720001	40770000	3.61885	SHBG
7	59320001	59370000	3.6179	PHF24
7	59320001	59370000	3.6179	DNAJB5
3	43380001	43430000	3.61767	PTPN22
4	63920001	63970000	3.61764	TBX20
12	44680001	44730000	3.6174	FASTKD5
12	44680001	44730000	3.6174	UBOX5
12	50960001	51010000	3.61698	GNAS
19	32480001	32530000	3.61673	TOM1L2
19	32480001	32530000	3.61673	SREBF1
19	32480001	32530000	3.61673	RAI1
19	14340001	14390000	3.61643	FASN
19	14340001	14390000	3.61643	DUS1L
19	14340001	14390000	3.61643	GPS1
20	10800001	10850000	3.61631	PLA2G15
20	10800001	10850000	3.61631	SLC7A6
20	10800001	10850000	3.61631	SLC7A6OS
9	3120001	3170000	3.61608	DENND1A
25	48580001	48630000	3.61591	ZRANB1
3	1900001	1950000	3.61589	ASH1L
5	129500001	129550000	3.61547	CHKB
5	129500001	129550000	3.61547	CPT1B
22	9860001	9910000	3.61487	SCAP
19	40280001	40330000	3.61469	ALOX15B
19	40280001	40330000	3.61469	ALOX12B
2	53640001	53690000	3.61398	SATB2
15	44840001	44890000	3.61369	CENPJ
15	44840001	44890000	3.61369	RNF17
25	24980001	25030000	3.61344	PSD
25	24980001	25030000	3.61344	NFKB2
25	24980001	25030000	3.61344	GBF1
7	42580001	42630000	3.61304	TNFSF8
2	11860001	11910000	3.61265	AHDC1
3	1880001	1930000	3.61249	ASH1L
3	1880001	1930000	3.61249	RUSC1
3	1880001	1930000	3.61249	FDPS
9	84780001	84830000	3.61221	OTX1
9	84780001	84830000	3.61221	EHBP1
12	44660001	44710000	3.61198	FASTKD5
12	44660001	44710000	3.61198	UBOX5
12	44660001	44710000	3.61198	LZTS3
20	9820001	9870000	3.61172	NIP7
20	9820001	9870000	3.61172	TERF2
17	62260001	62310000	3.6116	BTBD7
17	62260001	62310000	3.6116	GON7
20	10940001	10990000	3.61157	NFATC3
1	86500001	86550000	3.61111	BCL6
19	44960001	45010000	3.61108	PAFAH1B1
19	44960001	45010000	3.61108	CLUH
18	59500001	59550000	3.61095	CPQ
15	44720001	44770000	3.61091	RNF17
15	44720001	44770000	3.61091	ATP12A
1	121700001	121750000	3.61078	GMPS
14	44000001	44050000	3.61056	CAMTA1
3	20740001	20790000	3.61024	MRPS21
3	20740001	20790000	3.61024	CIART
3	20740001	20790000	3.61024	C1orf54
3	20740001	20790000	3.61024	APH1A
3	20740001	20790000	3.61024	CA14
8	1880001	1930000	3.60998	PGLYRP2
8	1880001	1930000	3.60998	RASAL3
1	88560001	88610000	3.60979	IGF2BP2
9	8120001	8170000	3.60974	SPOUT1
17	4760001	4810000	3.6097	ASB7
15	9120001	9170000	3.60966	CLYBL
3	19680001	19730000	3.60922	RNF115
8	22480001	22530000	3.60921	LSM7
8	22480001	22530000	3.60921	SPPL2B
16	57780001	57830000	3.60899	MPHOSPH9
12	7580001	7630000	3.60899	CREM
4	28220001	28270000	3.60896	CPA4
4	28220001	28270000	3.60896	CPA5
17	70460001	70510000	3.60891	WARS1
17	70460001	70510000	3.60891	SLC25A47
17	70460001	70510000	3.60891	SLC25A29
7	59340001	59390000	3.60881	PHF24
7	59340001	59390000	3.60881	DNAJB5
19	33420001	33470000	3.60864	ULK2
14	48640001	48690000	3.60864	PRKCZ
8	23020001	23070000	3.60832	IL4
8	23020001	23070000	3.60832	KIF3A
8	49560001	49610000	3.6079	TCF7
4	95300001	95350000	3.60777	CROT
14	49680001	49730000	3.60775	SAMD11
14	49680001	49730000	3.60775	NOC2L
14	44420001	44470000	3.60721	ESPN
14	44420001	44470000	3.60721	TNFRSF25
16	57580001	57630000	3.607	KMT5A
16	57580001	57630000	3.607	RILPL2
24	18540001	18590000	3.60694	ZNF318
19	29100001	29150000	3.60691	SNF8
19	29100001	29150000	3.60691	UBE2Z
2	18480001	18530000	3.60644	COPS7B
2	18480001	18530000	3.60644	DIS3L2
7	11460001	11510000	3.60643	DNAI1
10	71700001	71750000	3.60641	TENT5A
7	58740001	58790000	3.60634	RUSC2
7	58740001	58790000	3.60634	FAM166B
7	58740001	58790000	3.60634	TESK1
7	58740001	58790000	3.60634	CD72
8	47800001	47850000	3.60625	ABHD17A
19	26380001	26430000	3.60602	PPP1R1B
19	26380001	26430000	3.60602	STARD3
18	20660001	20710000	3.60591	NAPRT
18	20660001	20710000	3.60591	MROH6
18	20660001	20710000	3.60591	GSDMD
18	20660001	20710000	3.60591	ZC3H3
12	55780001	55830000	3.60583	KIF3B
20	66360001	66410000	3.60582	AKT2
20	66360001	66410000	3.60582	PLD3
20	66360001	66410000	3.60582	PRX
8	22460001	22510000	3.60576	SPPL2B
3	43280001	43330000	3.60503	RSBN1
3	43280001	43330000	3.60503	PHTF1
10	104320001	104370000	3.60498	IGF2R
19	32520001	32570000	3.60474	TOM1L2
1	79400001	79450000	3.6046	ATP13A3
5	122240001	122290000	3.60459	PACSIN2
5	122240001	122290000	3.60459	ARFGAP3
20	70060001	70110000	3.6044	ZBTB32
20	70060001	70110000	3.6044	KMT2B
20	70060001	70110000	3.6044	IGFLR1
20	70060001	70110000	3.6044	PSENEN
20	70060001	70110000	3.6044	LIN37
20	70060001	70110000	3.6044	HSPB6
9	98700001	98750000	3.60438	DNMT3A
14	47160001	47210000	3.604	SMIM1
14	47160001	47210000	3.604	LRRC47
2	18460001	18510000	3.60395	COPS7B
2	18460001	18510000	3.60395	DIS3L2
14	47220001	47270000	3.60388	TP73
9	95280001	95330000	3.60381	PPP1CB
9	95280001	95330000	3.60381	SPDYA
18	38900001	38950000	3.60379	TRPS1
19	45380001	45430000	3.60375	SMG6
15	44760001	44810000	3.60338	RNF17
19	28700001	28750000	3.60299	HOXB3
19	28700001	28750000	3.60299	HOXB2
19	28700001	28750000	3.60299	HOXB1
8	17240001	17290000	3.60298	LRRC8E
8	17240001	17290000	3.60298	EVI5L
17	29620001	29670000	3.60297	FAM189A1
17	29620001	29670000	3.60297	APBA2
25	25260001	25310000	3.6028	ARL3
25	25260001	25310000	3.6028	TRIM8
25	24020001	24070000	3.60273	BTRC
7	11640001	11690000	3.6024	CCL27
7	11640001	11690000	3.6024	GALT
7	117920001	117970000	3.60198	SCRG1
19	48840001	48890000	3.60197	TLCD1
19	48840001	48890000	3.60197	NEK8
19	48840001	48890000	3.60197	TRAF4
19	48840001	48890000	3.60197	FAM222B
6	110160001	110210000	3.60193	LEF1
20	10720001	10770000	3.60184	PRMT7
20	10720001	10770000	3.60184	SMPD3
25	24120001	24170000	3.60104	BTRC
22	11220001	11270000	3.60096	QRICH1
22	11220001	11270000	3.60096	IMPDH2
22	11220001	11270000	3.60096	NDUFAF3
22	11220001	11270000	3.60096	DALRD3
22	11220001	11270000	3.60096	WDR6
22	11220001	11270000	3.60096	P4HTM
1	63200001	63250000	3.6008	ATP6V1A
2	92120001	92170000	3.60073	GTDC1
8	50360001	50410000	3.59988	PITX1
14	21860001	21910000	3.59981	SUSD4
8	22760001	22810000	3.59974	MKNK2
8	22760001	22810000	3.59974	MOB3A
8	22760001	22810000	3.59974	IZUMO4
8	22760001	22810000	3.59974	AP3D1
19	45060001	45110000	3.59956	PAFAH1B1
20	60780001	60830000	3.59952	BICRA
4	115120001	115170000	3.59946	DLX6
4	115120001	115170000	3.59946	DLX5
17	70500001	70550000	3.59906	WDR25
17	70500001	70550000	3.59906	WARS1
17	70500001	70550000	3.59906	SLC25A47
5	77100001	77150000	3.59885	SPATS2
2	11800001	11850000	3.59878	WASF2
5	81080001	81130000	3.59754	PCBP2
20	34900001	34950000	3.59689	CDT1
20	34900001	34950000	3.59689	APRT
20	34900001	34950000	3.59689	GALNS
20	34900001	34950000	3.59689	TRAPPC2L
8	22520001	22570000	3.59684	PEAK3
8	22520001	22570000	3.59684	LINGO3
25	45920001	45970000	3.59676	BTBD16
20	11540001	11590000	3.59663	LRRC36
20	11540001	11590000	3.59663	TPPP3
20	11540001	11590000	3.59663	ZDHHC1
8	56860001	56910000	3.59658	PCDHB14
8	56860001	56910000	3.59658	PCDHB16
8	56860001	56910000	3.59658	PCDHB7
19	40260001	40310000	3.59621	ALOX15B
19	40260001	40310000	3.59621	ALOX12B
19	40260001	40310000	3.59621	ALOXE3
24	19420001	19470000	3.59604	TRERF1
22	11540001	11590000	3.59602	AMT
22	11540001	11590000	3.59602	TCTA
20	11700001	11750000	3.596	TMEM208
20	11700001	11750000	3.596	SLC9A5
19	13780001	13830000	3.59589	BAHCC1
12	7560001	7610000	3.59579	CREM
1	38800001	38850000	3.59557	C3orf38
1	38800001	38850000	3.59557	ZNF654
1	38800001	38850000	3.59557	CGGBP1
20	67680001	67730000	3.59556	ECH1
20	67680001	67730000	3.59556	HNRNPL
8	55540001	55590000	3.5954	NRG2
14	69860001	69910000	3.59539	PROX1
10	109360001	109410000	3.5953	TIAM2
9	8100001	8150000	3.59474	SPOUT1
4	70320001	70370000	3.59471	ZNF277
8	55260001	55310000	3.59461	CXXC5
5	122280001	122330000	3.5946	PACSIN2
5	122280001	122330000	3.5946	ARFGAP3
22	48800001	48850000	3.59447	SETD5
12	55800001	55850000	3.59443	ASXL1
12	55800001	55850000	3.59443	KIF3B
17	50860001	50910000	3.59434	MIPOL1
8	51300001	51350000	3.59433	SLC25A48
25	24100001	24150000	3.59392	BTRC
19	26600001	26650000	3.59392	FBXL20
19	28720001	28770000	3.59377	HOXB3
19	28720001	28770000	3.59377	HOXB2
19	28720001	28770000	3.59377	HOXB1
3	43360001	43410000	3.59359	PTPN22
3	43360001	43410000	3.59359	RSBN1
19	32580001	32630000	3.59333	ATPAF2
19	32580001	32630000	3.59333	DRC3
19	32580001	32630000	3.59333	TOM1L2
20	62340001	62390000	3.59325	GIPR
20	62340001	62390000	3.59325	SNRPD2
20	62340001	62390000	3.59325	QPCTL
20	62340001	62390000	3.59325	FBXO46
12	55620001	55670000	3.59311	TM9SF4
8	22900001	22950000	3.59308	KIF3A
8	22900001	22950000	3.59308	CCNI2
8	22900001	22950000	3.59308	SEPTIN8
14	49660001	49710000	3.59228	SAMD11
14	49660001	49710000	3.59228	NOC2L
14	49660001	49710000	3.59228	KLHL17
14	49660001	49710000	3.59228	PLEKHN1
26	47280001	47330000	3.59203	RHOT2
26	47280001	47330000	3.59203	RHBDL1
26	47280001	47330000	3.59203	STUB1
26	47280001	47330000	3.59203	JMJD8
26	47280001	47330000	3.59203	WDR24
26	47280001	47330000	3.59203	FBXL16
29	7800001	7850000	3.59191	CNIH2
29	7800001	7850000	3.59191	YIF1A
4	45040001	45090000	3.59187	GLI3
19	28820001	28870000	3.59185	HOXB9
19	28820001	28870000	3.59185	HOXB8
19	33400001	33450000	3.59184	ULK2
19	40400001	40450000	3.59179	CHD3
19	40400001	40450000	3.59179	KCNAB3
19	40400001	40450000	3.59179	TRAPPC1
19	40400001	40450000	3.59179	CNTROB
1	90320001	90370000	3.59179	EIF2B5
1	90320001	90370000	3.59179	DVL3
1	90320001	90370000	3.59179	AP2M1
1	90320001	90370000	3.59179	ABCF3
5	34820001	34870000	3.59162	RFX4
12	44460001	44510000	3.59135	C20orf194
25	23980001	24030000	3.59132	BTRC
8	55380001	55430000	3.59119	PSD2
19	25400001	25450000	3.59119	SMARCE1
20	66340001	66390000	3.591	PLD3
20	66340001	66390000	3.591	PRX
3	19660001	19710000	3.59083	RNF115
29	7820001	7870000	3.59058	CNIH2
29	7820001	7870000	3.59058	YIF1A
14	47200001	47250000	3.59051	TP73
13	57500001	57550000	3.59031	RNF26
13	57500001	57550000	3.59031	C1QTNF5
13	57500001	57550000	3.59031	MFRP
13	57500001	57550000	3.59031	USP2
8	46940001	46990000	3.59026	MED16
17	4740001	4790000	3.59023	ASB7
13	58420001	58470000	3.5901	UBE4A
5	120660001	120710000	3.5899	EP300
3	39400001	39450000	3.58984	RBM15
5	34660001	34710000	3.58973	RFX4
22	17620001	17670000	3.58968	ERC2
5	39740001	39790000	3.58966	CHPT1
5	39740001	39790000	3.58966	SYCP3
18	20540001	20590000	3.58946	RHPN1
8	46860001	46910000	3.58924	PLPPR3
8	46860001	46910000	3.58924	PTBP1
5	34620001	34670000	3.58918	RFX4
5	34620001	34670000	3.58918	RIC8B
2	4960001	5010000	3.58912	EIF4G3
1	63260001	63310000	3.58903	GRAMD1C
18	21260001	21310000	3.58892	SCRT1
18	21260001	21310000	3.58892	DGAT1
18	21260001	21310000	3.58892	HSF1
18	21260001	21310000	3.58892	BOP1
27	31500001	31550000	3.58887	ZNF503
9	2100001	2150000	3.5886	RC3H2
3	21720001	21770000	3.58851	PI4KB
3	21720001	21770000	3.58851	ZNF687
9	97040001	97090000	3.58821	EMILIN1
9	97040001	97090000	3.58821	KHK
9	97040001	97090000	3.58821	PREB
5	77120001	77170000	3.58818	SPATS2
15	44860001	44910000	3.58818	CENPJ
15	44860001	44910000	3.58818	RNF17
3	123800001	123850000	3.58795	USP40
19	29180001	29230000	3.58794	IGF2BP1
26	36060001	36110000	3.58792	SNN
26	36060001	36110000	3.58792	TXNDC11
5	54300001	54350000	3.5874	USP15
20	9860001	9910000	3.58736	PDF
20	9860001	9910000	3.58736	NIP7
20	9860001	9910000	3.58736	TERF2
19	13900001	13950000	3.58714	NPLOC4
16	57600001	57650000	3.58701	SBNO1
16	57600001	57650000	3.58701	KMT5A
12	34600001	34650000	3.58664	PYGB
9	66040001	66090000	3.58656	SH3RF3
9	66040001	66090000	3.58656	SEPTIN10
3	20760001	20810000	3.58644	PRPF3
3	20760001	20810000	3.58644	MRPS21
3	20760001	20810000	3.58644	CIART
3	20760001	20810000	3.58644	C1orf54
27	29880001	29930000	3.58598	CAMK2G
27	29880001	29930000	3.58598	ZSWIM8
27	29880001	29930000	3.58598	CHCHD1
4	17160001	17210000	3.58592	BRAF
6	110180001	110230000	3.58576	LEF1
1	88620001	88670000	3.58541	IGF2BP2
29	36680001	36730000	3.58534	TMEM135
20	6700001	6750000	3.58502	AP1G1
21	33380001	33430000	3.58479	SMCHD1
1	79420001	79470000	3.58461	GP5
1	79420001	79470000	3.58461	ATP13A3
8	20760001	20810000	3.58443	FSD1
8	20760001	20810000	3.58443	STAP2
8	20760001	20810000	3.58443	MPND
8	20760001	20810000	3.58443	SH3GL1
7	52260001	52310000	3.584	SH3YL1
14	59600001	59650000	3.58388	FAM20B
5	120900001	120950000	3.58385	PHF5A
5	120900001	120950000	3.58385	ACO2
5	120900001	120950000	3.58385	TOB2
3	126980001	127030000	3.58383	ACKR3
19	18460001	18510000	3.58379	TLK2
4	22660001	22710000	3.58367	CNOT4
19	41020001	41070000	3.58334	YBX2
19	41020001	41070000	3.58334	GPS2
20	65000001	65050000	3.58307	PRR19
20	65000001	65050000	3.58307	PAFAH1B3
20	65000001	65050000	3.58307	CIC
19	13840001	13890000	3.58299	NPLOC4
19	13840001	13890000	3.58299	FAAP100
19	13840001	13890000	3.58299	FSCN2
19	13840001	13890000	3.58299	ACTG1
22	12280001	12330000	3.58293	TUSC2
22	12280001	12330000	3.58293	HYAL2
22	12280001	12330000	3.58293	HYAL1
22	12280001	12330000	3.58293	HYAL3
22	12280001	12330000	3.58293	IFRD2
2	4980001	5030000	3.58284	EIF4G3
14	48700001	48750000	3.58281	PRKCZ
8	20800001	20850000	3.58271	FSD1
8	20800001	20850000	3.58271	STAP2
25	25020001	25070000	3.58258	CUEDC2
25	25020001	25070000	3.58258	FBXL15
25	25020001	25070000	3.58258	PSD
25	25020001	25070000	3.58258	NFKB2
20	34920001	34970000	3.58257	PIEZO1
20	34920001	34970000	3.58257	CDT1
20	34920001	34970000	3.58257	APRT
20	34920001	34970000	3.58257	GALNS
2	9180001	9230000	3.58256	CLIC4
9	15900001	15950000	3.58252	PAXX
9	44580001	44630000	3.58243	EML4
17	49000001	49050000	3.58213	RALGAPA1
19	26540001	26590000	3.58206	FBXL20
19	26540001	26590000	3.58206	CDK12
14	47580001	47630000	3.58205	PRDM16
29	10100001	10150000	3.58203	MACROD1
29	10100001	10150000	3.58203	COX8A
5	76560001	76610000	3.58174	DDN
5	76560001	76610000	3.58174	WNT1
5	76560001	76610000	3.58174	WNT10B
8	55120001	55170000	3.58162	SMIM33
7	4840001	4890000	3.58159	BIN3
7	4840001	4890000	3.58159	CCAR2
8	50340001	50390000	3.58155	PITX1
8	50340001	50390000	3.58155	CATSPER3
14	48600001	48650000	3.58122	PRKCZ
3	1560001	1610000	3.58109	ADAM15
3	1560001	1610000	3.58109	DCST1
3	1560001	1610000	3.58109	ZBTB7B
15	45740001	45790000	3.58089	XPO4
20	7740001	7790000	3.58082	ZFHX3
4	28520001	28570000	3.58079	ZC3HC1
26	36900001	36950000	3.58069	CLEC16A
20	6720001	6770000	3.58042	AP1G1
19	40960001	41010000	3.58037	ACAP1
19	40960001	41010000	3.58037	TNK1
19	40960001	41010000	3.58037	PLSCR3
18	20860001	20910000	3.58018	PUF60
20	10020001	10070000	3.58011	HAS3
20	10020001	10070000	3.58011	DERPC
20	10020001	10070000	3.58011	UTP4
2	39000001	39050000	3.58004	IKZF2
8	47040001	47090000	3.5798	CNN2
8	47040001	47090000	3.5798	TMEM259
8	47040001	47090000	3.5798	GRIN3B
8	47040001	47090000	3.5798	WDR18
8	47040001	47090000	3.5798	ARID3A
22	11240001	11290000	3.57968	QRICH1
22	11240001	11290000	3.57968	IMPDH2
22	11240001	11290000	3.57968	NDUFAF3
22	11240001	11290000	3.57968	DALRD3
20	11740001	11790000	3.57951	KIAA0895L
20	11740001	11790000	3.57951	EXOC3L1
20	11740001	11790000	3.57951	E2F4
20	11740001	11790000	3.57951	ELMO3
20	11740001	11790000	3.57951	LRRC29
20	11740001	11790000	3.57951	TMEM208
1	63080001	63130000	3.57938	USF3
17	70560001	70610000	3.57927	WDR25
11	79040001	79090000	3.57925	IRF2BPL
17	70440001	70490000	3.5789	SLC25A29
17	70440001	70490000	3.5789	YY1
22	11720001	11770000	3.57834	RNF123
22	11720001	11770000	3.57834	MST1
22	11720001	11770000	3.57834	APEH
22	11720001	11770000	3.57834	BSN
6	121540001	121590000	3.57831	METTL14
19	43640001	43690000	3.57831	ZZEF1
19	43640001	43690000	3.57831	CYB5D2
19	43640001	43690000	3.57831	ANKFY1
19	32540001	32590000	3.57827	TOM1L2
20	61120001	61170000	3.57797	C5AR1
12	44640001	44690000	3.57791	FASTKD5
12	44640001	44690000	3.57791	UBOX5
12	44640001	44690000	3.57791	LZTS3
12	44640001	44690000	3.57791	DDRGK1
12	44640001	44690000	3.57791	ITPA
8	55040001	55090000	3.57774	DNAJC18
8	55040001	55090000	3.57774	SPATA24
8	55040001	55090000	3.57774	PROB1
8	55040001	55090000	3.57774	MZB1
8	55040001	55090000	3.57774	SLC23A1
5	123320001	123370000	3.57766	PNPLA3
8	18420001	18470000	3.57719	TRIP10
8	18420001	18470000	3.57719	SH2D3A
8	18420001	18470000	3.57719	VAV1
18	55880001	55930000	3.57715	RGS22
19	44040001	44090000	3.57703	CTNS
19	44040001	44090000	3.57703	TAX1BP3
19	44040001	44090000	3.57703	ITGAE
8	54160001	54210000	3.5767	ETF1
20	34940001	34990000	3.57662	PIEZO1
20	34940001	34990000	3.57662	CDT1
17	50840001	50890000	3.57657	MIPOL1
20	11600001	11650000	3.57648	LRRC36
9	33960001	34010000	3.57646	BIRC6
20	11720001	11770000	3.57644	E2F4
20	11720001	11770000	3.57644	ELMO3
20	11720001	11770000	3.57644	LRRC29
20	11720001	11770000	3.57644	TMEM208
8	46900001	46950000	3.5761	ELANE
8	46900001	46950000	3.5761	MED16
8	46900001	46950000	3.5761	PLPPR3
1	63220001	63270000	3.57601	GRAMD1C
1	63220001	63270000	3.57601	ATP6V1A
12	55040001	55090000	3.57582	HM13
19	14360001	14410000	3.57561	FASN
7	59240001	59290000	3.57543	VCP
7	59240001	59290000	3.57543	FANCG
7	59240001	59290000	3.57543	PIGO
7	59240001	59290000	3.57543	STOML2
7	59240001	59290000	3.57543	FAM214B
27	29860001	29910000	3.57523	ZSWIM8
27	29860001	29910000	3.57523	CHCHD1
27	29860001	29910000	3.57523	FUT11
1	69520001	69570000	3.57505	POGLUT1
1	69520001	69570000	3.57505	TMEM39A
12	34580001	34630000	3.57482	PYGB
12	34580001	34630000	3.57482	ENTPD6
19	40860001	40910000	3.57469	CHRNB1
19	40860001	40910000	3.57469	POLR2A
4	55980001	56030000	3.57468	HOXA2
4	55980001	56030000	3.57468	HOXA1
4	55980001	56030000	3.57468	SKAP2
5	129400001	129450000	3.57461	SCO2
5	129400001	129450000	3.57461	NCAPH2
5	129400001	129450000	3.57461	LMF2
5	129400001	129450000	3.57461	MIOX
5	129400001	129450000	3.57461	ADM2
9	96500001	96550000	3.57447	ZNF512
9	96500001	96550000	3.57447	GPN1
9	96500001	96550000	3.57447	SUPT7L
4	72740001	72790000	3.57441	FOXP2
8	51060001	51110000	3.57379	CXCL14
9	68880001	68930000	3.57377	PAX8
9	68880001	68930000	3.57377	PSD4
8	47740001	47790000	3.57363	ONECUT3
3	19920001	19970000	3.5735	HJV
3	19920001	19970000	3.5735	TXNIP
9	33940001	33990000	3.57345	BIRC6
8	55100001	55150000	3.57345	SMIM33
8	55100001	55150000	3.57345	DNAJC18
5	122380001	122430000	3.57336	PACSIN2
19	29120001	29170000	3.57328	GIP
19	29120001	29170000	3.57328	SNF8
19	29120001	29170000	3.57328	UBE2Z
19	13940001	13990000	3.57325	HGS
19	13940001	13990000	3.57325	ARL16
19	13940001	13990000	3.57325	CCDC137
19	13940001	13990000	3.57325	OXLD1
19	13940001	13990000	3.57325	TSPAN10
19	13940001	13990000	3.57325	NPLOC4
16	20420001	20470000	3.57309	ELF2
16	57720001	57770000	3.57301	MPHOSPH9
16	57720001	57770000	3.57301	C12orf65
22	19740001	19790000	3.573	SLMAP
8	17220001	17270000	3.57291	EVI5L
8	66260001	66310000	3.5727	AFAP1L1
8	55280001	55330000	3.57268	CXXC5
8	47060001	47110000	3.57265	ABCA7
8	47060001	47110000	3.57265	CNN2
8	47060001	47110000	3.57265	TMEM259
8	47060001	47110000	3.57265	GRIN3B
16	76920001	76970000	3.57253	CASTOR1
16	76920001	76970000	3.57253	OSM
14	47420001	47470000	3.57244	MEGF6
4	28240001	28290000	3.57241	CPA4
5	34520001	34570000	3.57233	RIC8B
14	72620001	72670000	3.57224	TRAF5
11	33380001	33430000	3.57223	RAB8B
19	43660001	43710000	3.57213	ZZEF1
19	43660001	43710000	3.57213	CYB5D2
17	63000001	63050000	3.57205	ASB2
17	63000001	63050000	3.57205	FAM181A
20	6540001	6590000	3.57189	PHLPP2
20	6540001	6590000	3.57189	MARVELD3
2	101120001	101170000	3.57173	NEB
8	18900001	18950000	3.57165	MLLT1
20	10840001	10890000	3.57155	NFATC3
20	10840001	10890000	3.57155	PLA2G15
20	10840001	10890000	3.57155	SLC7A6
2	125500001	125550000	3.57147	CIR1
2	125500001	125550000	3.57147	SP9
3	21520001	21570000	3.57137	SEMA6C
3	21520001	21570000	3.57137	GABPB2
15	45560001	45610000	3.57122	IFT88
8	54140001	54190000	3.57121	ETF1
8	54140001	54190000	3.57121	EGR1
7	4740001	4790000	3.57117	SORBS3
7	4740001	4790000	3.57117	PPP3CC
14	48680001	48730000	3.57032	PRKCZ
14	49580001	49630000	3.57022	ISG15
14	49580001	49630000	3.57022	AGRN
13	57620001	57670000	3.57021	CBL
15	45720001	45770000	3.56995	XPO4
5	120860001	120910000	3.56937	TEF
5	120860001	120910000	3.56937	ZC3H7B
1	74400001	74450000	3.56931	KALRN
1	88600001	88650000	3.5693	IGF2BP2
1	88580001	88630000	3.56921	IGF2BP2
7	58720001	58770000	3.56916	TESK1
7	58720001	58770000	3.56916	CD72
7	58720001	58770000	3.56916	SIT1
7	58720001	58770000	3.56916	ARHGEF39
4	59880001	59930000	3.56898	MINDY4
4	72320001	72370000	3.56885	FOXP2
21	33300001	33350000	3.56857	NDC80
20	67060001	67110000	3.56848	SAMD4B
20	67060001	67110000	3.56848	PAF1
20	67060001	67110000	3.56848	MED29
20	67060001	67110000	3.56848	ZFP36
20	67060001	67110000	3.56848	PLEKHG2
22	10500001	10550000	3.56846	CATHL6
20	61140001	61190000	3.56826	CCDC9
20	61140001	61190000	3.56826	INAFM1
8	22980001	23030000	3.56821	KIF3A
4	56420001	56470000	3.56807	HIBADH
20	6640001	6690000	3.5673	AP1G1
20	6640001	6690000	3.5673	PHLPP2
19	29080001	29130000	3.56712	UBE2Z
22	33800001	33850000	3.56707	FOXP1
2	124380001	124430000	3.56692	MAP3K20
22	9880001	9930000	3.56682	SCAP
14	47880001	47930000	3.56676	PRDM16
18	10320001	10370000	3.56654	ASAP1
7	42780001	42830000	3.56653	TNC
19	14160001	14210000	3.5663	NOTUM
19	14160001	14210000	3.5663	MYADML2
19	14160001	14210000	3.5663	PYCR1
19	14160001	14210000	3.5663	SIRT7
19	40980001	41030000	3.56626	ACAP1
19	40980001	41030000	3.56626	TNK1
8	66240001	66290000	3.56621	AFAP1L1
4	119860001	119910000	3.56605	CDK6
20	37400001	37450000	3.56594	IRF8
22	11080001	11130000	3.56579	PRKAR2A
11	79020001	79070000	3.5657	IRF2BPL
21	33360001	33410000	3.56561	SMCHD1
22	11520001	11570000	3.56538	AMT
22	11520001	11570000	3.56538	TCTA
20	6560001	6610000	3.565	PHLPP2
20	6560001	6610000	3.565	MARVELD3
22	19820001	19870000	3.56478	FLNB
2	62820001	62870000	3.56412	GLS
18	20680001	20730000	3.56401	TIGD5
18	20680001	20730000	3.56401	NAPRT
18	20680001	20730000	3.56401	MROH6
18	20680001	20730000	3.56401	GSDMD
25	43400001	43450000	3.56385	MCMBP
25	43400001	43450000	3.56385	INPP5F
17	75760001	75810000	3.56379	TMEM121
17	75760001	75810000	3.56379	TEDC1
1	121720001	121770000	3.56378	GMPS
20	37420001	37470000	3.56372	IRF8
18	38880001	38930000	3.56345	TRPS1
6	128540001	128590000	3.56294	SMIM31
1	87580001	87630000	3.56294	FETUB
1	87580001	87630000	3.56294	HRG

## Sheet: Table S8
Table S8. Summary of identified candidate genes based on CLR method in nine yak breeds/populations.
Chrom	Starting position	Ending position	CLR	Gene
28	12920001	12934472	321.237	RARB
28	12900001	12934472	321.237	RARB
11	38660001	38677614	279.47	ADAM10
11	38640001	38677614	279.47	ADAM10
18	21060001	21077594	277.847	OPLAH
18	21060001	21077594	277.847	SPATC1
18	21040001	21077594	277.847	SPATC1
18	21040001	21077594	277.847	GRINA
18	21040001	21077594	277.847	PARP10
18	21220001	21235650	277.8	HSF1
18	21220001	21235650	277.8	SCX
18	21220001	21235650	277.8	BOP1
18	21200001	21235650	277.8	SCX
18	21200001	21235650	277.8	BOP1
11	38620001	38669194	277.633	ADAM10
18	21080001	21086133	275.665	GPAA1
18	21080001	21086133	275.665	EXOSC4
18	21080001	21086133	275.665	OPLAH
18	21080001	21086133	275.665	SPATC1
11	38680001	38681373	239.02	ADAM10
11	38600001	38648781	230.066	ADAM10
11	38600001	38648781	230.066	MINDY2
6	64920001	64929456	207.534	LIAS
6	64920001	64929456	207.534	UGDH
6	64900001	64929456	207.534	UGDH
6	64900001	64929456	207.534	SMIM14
6	64880001	64929456	207.534	SMIM14
11	38840001	38853524	200.867	LIPC
11	38820001	38853524	200.867	LIPC
9	6860001	6860241	177.697	NIBAN2
9	6840001	6860241	177.697	NIBAN2
9	6840001	6860241	177.697	LRSAM1
9	6820001	6860241	177.697	NIBAN2
9	6820001	6860241	177.697	LRSAM1
16	4560001	4571734	176.354	NR3C2
16	4560001	4571734	176.354	ARHGAP10
16	4540001	4571734	176.354	NR3C2
16	4540001	4571734	176.354	ARHGAP10
13	57560001	57569048	174.966	CBL
13	57560001	57569048	174.966	MCAM
13	57540001	57569048	174.966	CBL
13	57540001	57569048	174.966	MCAM
13	57540001	57569048	174.966	RNF26
13	57520001	57569048	174.966	MCAM
13	57520001	57569048	174.966	RNF26
13	57520001	57569048	174.966	C1QTNF5
13	57520001	57569048	174.966	MFRP
19	44080001	44082212	168.427	CTNS
19	44080001	44082212	168.427	TAX1BP3
19	44060001	44082212	168.427	CTNS
19	44060001	44082212	168.427	TAX1BP3
19	44040001	44082212	168.427	CTNS
19	44040001	44082212	168.427	TAX1BP3
19	44040001	44082212	168.427	ITGAE
14	21900001	21907955	164.172	SUSD4
14	21880001	21907955	164.172	SUSD4
14	21860001	21907955	164.172	SUSD4
3	126980001	126996779	159.955	ACKR3
11	38860001	38874723	147.924	LIPC
20	48440001	48449443	144.421	RFWD3
20	48420001	48449443	144.421	RFWD3
20	48420001	48449443	144.421	MLKL
20	48400001	48449443	144.421	MLKL
20	48400001	48449443	144.421	FA2H
11	2940001	2947427	144.225	INSYN1
11	2920001	2947427	144.225	INSYN1
11	2900001	2947427	144.225	INSYN1
11	38380001	38397286	137.926	SLTM
11	38380001	38397286	137.926	RNF111
11	38360001	38397286	137.926	RNF111
18	21600001	21618256	137.76	ZNF34
18	21600001	21618256	137.76	RPL8
11	38340001	38389336	123.672	RNF111
11	14400001	14416306	122.02	JMY
11	14380001	14416306	122.02	JMY
2	135380001	135381544	120.937	NUP35
2	135360001	135381544	120.937	NUP35
2	135340001	135381544	120.937	NUP35
2	135340001	135381544	120.937	DUSP19
10	109720001	109735282	119.787	SCAF8
10	109700001	109735282	119.787	SCAF8
10	109740001	109743954	118.379	SCAF8
11	38580001	38586116	117.768	MINDY2
11	38560001	38586116	117.768	MINDY2
11	38540001	38586116	117.768	MINDY2
6	64940001	64940159	117.177	LIAS
6	64940001	64940159	117.177	UGDH
3	126940001	126977687	116.256	IQCA1
11	38960001	38975638	113.01	LIPC
11	38940001	38975638	113.01	LIPC
13	43880001	43891930	112.26	IRAG1
13	43860001	43891930	112.26	IRAG1
11	38320001	38361517	111.409	RNF111
2	51420001	51421129	103.113	FLACC1
2	51420001	51421129	103.113	TRAK2
2	51400001	51421129	103.113	TRAK2
2	51380001	51421129	103.113	TRAK2
11	38760001	38765876	102.985	LIPC
11	38760001	38765876	102.985	ADAM10
11	38740001	38765876	102.985	ADAM10
11	38720001	38765876	102.985	ADAM10
23	3140001	3149571	101.707	EFCAB9
23	3140001	3149571	101.707	STK10
23	3120001	3149571	101.707	STK10
23	3100001	3149571	101.707	STK10
19	44180001	44184201	100.213	TRPV3
19	44180001	44184201	100.213	TRPV1
19	44160001	44184201	100.213	TRPV3
19	44160001	44184201	100.213	TRPV1
19	44140001	44184201	100.213	TRPV1
16	4580001	4585503	99.4926	NR3C2
13	31820001	31829927	98.471	ARRB1
13	31800001	31829927	98.471	ARRB1
13	31780001	31829927	98.471	RPS3
13	31780001	31829927	98.471	KLHL35
13	44020001	44036175	98.4211	CTR9
13	44000001	44036175	98.4211	IRAG1
4	104500001	104514562	98.3472	AGMO
4	104480001	104514562	98.3472	AGMO
9	31580001	31598755	96.8998	DYSF
9	31560001	31598755	96.8998	DYSF
6	64960001	64962129	95.2221	KLB
6	64960001	64962129	95.2221	LIAS
6	64960001	64962129	95.2221	UGDH
11	15560001	15560080	92.548	AP3B1
11	15540001	15560080	92.548	AP3B1
11	15520001	15560080	92.548	AP3B1
29	6680001	6687332	92.2134	PPP1CA
29	6680001	6687332	92.2134	CORO1B
29	6660001	6687332	92.2134	CORO1B
29	6640001	6687332	92.2134	CORO1B
11	14440001	14452830	91.3316	BHMT
22	41740001	41753730	90.8248	CNTN4
22	41720001	41753730	90.8248	CNTN4
11	15240001	15252145	88.6488	SCAMP1
11	15240001	15252145	88.6488	LHFPL2
11	15220001	15252145	88.6488	SCAMP1
11	15220001	15252145	88.6488	LHFPL2
22	41780001	41785873	87.2062	CNTN4
22	41760001	41785873	87.2062	CNTN4
11	38300001	38309210	86.0457	RNF111
11	38280001	38309210	86.0457	RNF111
11	38260001	38309210	86.0457	RNF111
20	6540001	6540676	85.8377	PHLPP2
20	6540001	6540676	85.8377	MARVELD3
20	6520001	6540676	85.8377	MARVELD3
20	6520001	6540676	85.8377	TAT
20	6500001	6540676	85.8377	TAT
13	62120001	62136714	84.8792	CADM1
13	62100001	62136714	84.8792	CADM1
8	51300001	51313259	81.4884	SLC25A48
8	51280001	51313259	81.4884	SLC25A48
6	64840001	64854623	80.8603	SMIM14
17	59520001	59520488	80.0419	HYPK
17	59520001	59520488	80.0419	SERINC4
17	59520001	59520488	80.0419	SERF2
17	59520001	59520488	80.0419	ELL3
17	59520001	59520488	80.0419	PDIA3
17	59500001	59520488	80.0419	ELL3
17	59500001	59520488	80.0419	PDIA3
17	59500001	59520488	80.0419	CATSPER2
17	59480001	59520488	80.0419	PDIA3
17	59480001	59520488	80.0419	CATSPER2
17	59480001	59520488	80.0419	STRC
10	23780001	23788466	80.0368	CEP162
10	23760001	23788466	80.0368	CEP162
10	23740001	23788466	80.0368	CEP162
18	21480001	21482050	79.5251	ARHGAP39
18	21480001	21482050	79.5251	C8orf82
18	21480001	21482050	79.5251	LRRC24
18	21480001	21482050	79.5251	LRRC14
18	21480001	21482050	79.5251	MFSD3
18	21480001	21482050	79.5251	GPT
18	21480001	21482050	79.5251	PPP1R16A
18	21460001	21482050	79.5251	LRRC14
18	21460001	21482050	79.5251	MFSD3
18	21460001	21482050	79.5251	GPT
18	21460001	21482050	79.5251	PPP1R16A
18	21440001	21482050	79.5251	PPP1R16A
18	21440001	21482050	79.5251	FOXH1
18	21440001	21482050	79.5251	KIFC2
18	21440001	21482050	79.5251	CYHR1
3	35820001	35839891	78.4904	PRMT6
3	35800001	35839891	78.4904	PRMT6
29	44600001	44611765	77.7277	VSTM5
26	3500001	3517404	77.2263	TNRC18
28	12940001	12956256	76.3333	RARB
13	43940001	43956808	76.1107	IRAG1
13	43920001	43956808	76.1107	IRAG1
3	42460001	42481497	75.8551	SLC16A1
3	42440001	42481497	75.8551	SLC16A1
10	18960001	18968780	75.7014	MED23
10	18960001	18968780	75.7014	ENPP3
10	18940001	18968780	75.7014	MED23
10	18940001	18968780	75.7014	ENPP3
10	18920001	18968780	75.7014	ENPP3
11	15340001	15349598	75.309	SCAMP1
11	15320001	15349598	75.309	SCAMP1
11	15300001	15349598	75.309	SCAMP1
19	26620001	26635432	75.2117	FBXL20
19	26600001	26635432	75.2117	FBXL20
3	87740001	87751292	74.8194	CACHD1
3	87720001	87751292	74.8194	CACHD1
11	38800001	38800521	74.1231	LIPC
11	38780001	38800521	74.1231	LIPC
11	38780001	38800521	74.1231	ADAM10
20	9660001	9703904	73.2367	NFAT5
13	70760001	70762490	73.0715	C11orf65
13	70740001	70762490	73.0715	C11orf65
15	7760001	7767622	73.0603	FARP1
15	7740001	7767622	73.0603	FARP1
15	7720001	7767622	73.0603	FARP1
13	44040001	44040125	72.6531	CTR9
15	44780001	44783707	72.4086	RNF17
15	44760001	44783707	72.4086	RNF17
15	44740001	44783707	72.4086	RNF17
1	48520001	48529511	72.2172	ADGRG7
1	48500001	48529511	72.2172	ADGRG7
11	15400001	15405960	72.0773	SCAMP1
11	15380001	15405960	72.0773	SCAMP1
11	15360001	15405960	72.0773	SCAMP1
29	43840001	43849728	71.8604	SLC36A4
29	43820001	43849728	71.8604	SLC36A4
29	43800001	43849728	71.8604	SLC36A4
4	59420001	59439394	71.3625	NOD1
4	59400001	59439394	71.3625	NOD1
14	78500001	78531392	71.1227	NEK7
20	48480001	48494962	70.6528	GLG1
20	48480001	48494962	70.6528	RFWD3
20	48460001	48494962	70.6528	RFWD3
21	27360001	27367639	70.6218	ZNF521
21	27340001	27367639	70.6218	ZNF521
21	27320001	27367639	70.6218	ZNF521
11	14360001	14409719	70.3457	JMY
29	44640001	44645916	69.7531	VSTM5
29	44620001	44645916	69.7531	VSTM5
25	48140001	48149590	69.5751	LHPP
25	48120001	48149590	69.5751	LHPP
25	48100001	48149590	69.5751	LHPP
25	48100001	48149590	69.5751	NKX1-2
13	43980001	43986859	69.5161	IRAG1
13	43960001	43986859	69.5161	IRAG1
6	65640001	65656710	69.1428	KLF3
6	65620001	65656710	69.1428	KLF3
29	10040001	10054801	68.3822	MACROD1
29	10020001	10054801	68.3822	MACROD1
11	38980001	38988690	68.0047	LIPC
19	63320001	63330215	67.7134	NOG
19	63300001	63330215	67.7134	NOG
6	65660001	65663045	67.6682	KLF3
17	52660001	52679894	67.4558	PNN
17	52660001	52679894	67.4558	TRAPPC6B
17	52660001	52679894	67.4558	GEMIN2
17	52640001	52679894	67.4558	PNN
17	52640001	52679894	67.4558	TRAPPC6B
17	52640001	52679894	67.4558	GEMIN2
29	4820001	4833356	67.3454	CCND1
2	51160001	51183506	66.9668	TMEM237
2	51140001	51183506	66.9668	TMEM237
2	51140001	51183506	66.9668	MPP4
22	41700001	41749401	66.8754	CNTN4
29	9960001	9965039	66.5404	MACROD1
29	9940001	9965039	66.5404	MACROD1
29	9920001	9965039	66.5404	MACROD1
17	62280001	62291801	66.2643	BTBD7
17	62260001	62291801	66.2643	BTBD7
17	62260001	62291801	66.2643	GON7
9	21980001	21999531	65.8568	LYG2
9	21960001	21999531	65.8568	LYG2
9	21960001	21999531	65.8568	MITD1
13	43100001	43111858	65.7896	SBF2
13	43080001	43111858	65.7896	SBF2
2	121340001	121342697	65.768	MYO3B
2	121320001	121342697	65.768	MYO3B
2	121300001	121342697	65.768	MYO3B
13	43320001	43334912	65.2593	SBF2
13	43300001	43334912	65.2593	SBF2
13	44980001	44983243	65.1811	GALNT18
13	44960001	44983243	65.1811	GALNT18
13	44940001	44983243	65.1811	GALNT18
12	75080001	75081463	64.9641	MOCS3
12	75080001	75081463	64.9641	ADNP
12	75060001	75081463	64.9641	ADNP
12	75040001	75081463	64.9641	ADNP
26	25460001	25465850	64.5889	SDR42E2
26	25440001	25465850	64.5889	SDR42E2
26	25420001	25465850	64.5889	SDR42E2
26	25420001	25465850	64.5889	EEF2K
12	75160001	75168092	63.8983	KCNG1
12	75140001	75168092	63.8983	KCNG1
12	75120001	75168092	63.8983	KCNG1
4	59440001	59442538	63.8056	NOD1
3	87700001	87724015	63.3274	CACHD1
3	87680001	87724015	63.3274	CACHD1
6	64860001	64860352	63.1774	SMIM14
17	59380001	59399274	63.0577	PPIP5K1
17	59380001	59399274	63.0577	MAP1A
17	59360001	59399274	63.0577	PPIP5K1
17	59360001	59399274	63.0577	MAP1A
12	44620001	44634354	62.4732	DDRGK1
12	44620001	44634354	62.4732	ITPA
12	44620001	44634354	62.4732	SLC4A11
12	44600001	44634354	62.4732	DDRGK1
12	44600001	44634354	62.4732	ITPA
12	44600001	44634354	62.4732	SLC4A11
17	52680001	52680267	62.4147	PNN
22	41800001	41800817	62.0983	CNTN4
16	65060001	65090973	61.4428	MED13L
13	44060001	44068143	61.3227	EIF4G2
13	44060001	44068143	61.3227	CTR9
13	83280001	83292798	60.8062	YAP1
13	83280001	83292798	60.8062	CFAP300
13	83260001	83292798	60.8062	CFAP300
17	62300001	62302419	60.7097	BTBD7
9	6140001	6151360	60.5651	ZBTB34
9	6140001	6151360	60.5651	ZBTB43
11	14460001	14477781	60.3553	BHMT
29	2000001	2006103	59.552	INS
29	1980001	2006103	59.552	INS
29	1960001	2006103	59.552	INS
29	44560001	44601809	59.4267	C11orf54
13	42920001	42926349	59.0228	SWAP70
13	42900001	42926349	59.0228	SWAP70
13	42880001	42926349	59.0228	SWAP70
13	43840001	43888906	57.9482	IRAG1
17	34120001	34138700	57.7344	PSTPIP1
17	34100001	34138700	57.7344	PSTPIP1
1	45040001	45043196	57.4812	EPHA6
1	45020001	45043196	57.4812	EPHA6
1	45000001	45043196	57.4812	EPHA6
19	33420001	33421817	56.7944	ULK2
19	33400001	33421817	56.7944	ULK2
19	33380001	33421817	56.7944	ULK2
19	33380001	33421817	56.7944	ALDH3A1
17	34320001	34330976	56.6311	PEAK1
17	34300001	34330976	56.6311	PEAK1
19	32580001	32591661	56.2758	ATPAF2
19	32580001	32591661	56.2758	DRC3
19	32580001	32591661	56.2758	TOM1L2
19	32560001	32591661	56.2758	TOM1L2
17	59400001	59419007	55.1694	PPIP5K1
17	59400001	59419007	55.1694	MAP1A
6	65020001	65037284	54.9928	RFC1
6	65020001	65037284	54.9928	KLB
6	65000001	65037284	54.9928	RFC1
6	65000001	65037284	54.9928	KLB
13	43340001	43347077	54.6462	SBF2
21	60960001	60973978	54.065	BCL2
21	60940001	60973978	54.065	BCL2
1	48540001	48552906	54.0396	ADGRG7
17	62240001	62282382	54.0194	GON7
17	62240001	62282382	54.0194	TMEM251
28	12960001	12972490	53.7216	RARB
3	127040001	127074670	53.6788	ACKR3
13	44160001	44188654	53.5466	ZBED5
13	44140001	44188654	53.5466	ZBED5
28	14840001	14840447	53.2146	PSD3
28	14820001	14840447	53.2146	PSD3
28	14800001	14840447	53.2146	PSD3
29	4840001	4854820	52.3937	CCND1
25	54100001	54105606	52.3072	EBF3
25	54080001	54105606	52.3072	EBF3
25	54060001	54105606	52.3072	EBF3
17	35900001	35908645	52.1573	CSK
17	35900001	35908645	52.1573	LMAN1L
17	35900001	35908645	52.1573	CPLX3
17	35900001	35908645	52.1573	ULK3
17	35900001	35908645	52.1573	SCAMP2
17	35880001	35908645	52.1573	LMAN1L
17	35880001	35908645	52.1573	CPLX3
17	35880001	35908645	52.1573	ULK3
17	35880001	35908645	52.1573	SCAMP2
17	35860001	35908645	52.1573	ULK3
17	35860001	35908645	52.1573	SCAMP2
17	35860001	35908645	52.1573	MPI
23	35420001	35424443	50.6914	CDH9
23	35400001	35424443	50.6914	CDH9
11	14200001	14211122	50.6191	HOMER1
11	14180001	14211122	50.6191	HOMER1
13	22520001	22520446	50.5386	LRRC4C
13	22500001	22520446	50.5386	LRRC4C
13	22480001	22520446	50.5386	LRRC4C
17	300001	329376	50.3718	SNRPN
17	280001	329376	50.3718	SNRPN
16	11020001	11022128	50.1676	MND1
16	11000001	11022128	50.1676	MND1
16	10980001	11022128	50.1676	MND1
19	26660001	26679315	50.0728	FBXL20
19	26640001	26679315	50.0728	FBXL20
8	6440001	6441131	49.2168	CILP2
8	6440001	6441131	49.2168	YJEFN3
8	6440001	6441131	49.2168	TSSK6
8	6440001	6441131	49.2168	GATAD2A
8	6420001	6441131	49.2168	YJEFN3
8	6420001	6441131	49.2168	TSSK6
8	6420001	6441131	49.2168	GATAD2A
8	6400001	6441131	49.2168	GATAD2A
12	77380001	77423585	48.8925	TSHZ2
19	26680001	26683966	48.8437	FBXL20
27	27340001	27356114	48.3629	SLC29A3
27	27320001	27356114	48.3629	SLC29A3
27	27320001	27356114	48.3629	UNC5B
29	4700001	4707663	48.1006	FGF3
29	4680001	4707663	48.1006	FGF3
29	4660001	4707663	48.1006	FGF3
22	30000001	30014245	48.0698	SUCLG2
22	29980001	30014245	48.0698	SUCLG2
29	43860001	43862311	48.051	SLC36A4
17	27720001	27759963	47.8601	ARNT2
13	70680001	70684685	47.6302	POGLUT3
13	70660001	70684685	47.6302	POGLUT3
13	70660001	70684685	47.6302	EXPH5
13	70640001	70684685	47.6302	POGLUT3
13	70640001	70684685	47.6302	EXPH5
13	44100001	44146997	47.568	EIF4G2
7	111800001	111815266	47.5402	TMEM215
7	111780001	111815266	47.5402	TMEM215
8	51260001	51266120	47.4134	SLC25A48
8	51240001	51266120	47.4134	SLC25A48
2	128920001	128922431	47.2993	AGPS
2	128900001	128922431	47.2993	AGPS
2	128880001	128922431	47.2993	AGPS
13	44800001	44815321	47.0981	GALNT18
13	44780001	44815321	47.0981	GALNT18
17	33080001	33092542	46.9912	NRG4
17	33080001	33092542	46.9912	FBXO22
17	33080001	33092542	46.9912	UBE2Q2
17	33060001	33092542	46.9912	FBXO22
17	33060001	33092542	46.9912	UBE2Q2
13	44920001	44923835	46.3205	GALNT18
13	44900001	44923835	46.3205	GALNT18
13	44880001	44923835	46.3205	GALNT18
13	44580001	44597671	45.7288	GALNT18
12	75100001	75121309	45.5655	MOCS3
12	75100001	75121309	45.5655	ADNP
17	33800001	33817145	45.4008	SCAPER
17	33780001	33817145	45.4008	SCAPER
19	62800001	62816876	45.3191	SCPEP1
19	62780001	62816876	45.3191	SCPEP1
24	48420001	48432388	45.2917	HIVEP1
24	48400001	48432388	45.2917	HIVEP1
17	59860001	59878022	45.2429	FRMD5
17	59840001	59878022	45.2429	FRMD5
11	15280001	15280299	45.1807	SCAMP1
11	15260001	15280299	45.1807	SCAMP1
11	15260001	15280299	45.1807	LHFPL2
12	22320001	22336520	44.9673	VIM
12	22300001	22336520	44.9673	VIM
17	59340001	59374903	44.9173	MAP1A
17	59340001	59374903	44.9173	TP53BP1
28	13020001	13032686	44.9156	RARB
28	13000001	13032686	44.9156	RARB
13	70360001	70372000	44.6865	DDX10
13	70340001	70372000	44.6865	DDX10
19	51920001	51932273	44.6401	MYO1D
19	51900001	51932273	44.6401	MYO1D
20	9740001	9748542	44.4517	CYB5B
17	59460001	59470481	44.4197	CATSPER2
17	59460001	59470481	44.4197	STRC
17	59440001	59470481	44.4197	STRC
17	59440001	59470481	44.4197	PPIP5K1
3	126920001	126969360	44.2704	IQCA1
23	8260001	8271301	44.2645	TERT
23	8260001	8271301	44.2645	SLC6A18
23	8260001	8271301	44.2645	SLC6A19
23	8240001	8271301	44.2645	SLC6A18
23	8240001	8271301	44.2645	SLC6A19
13	62140001	62158556	44.1739	CADM1
10	102260001	102270238	44.1466	PRKN
10	102240001	102270238	44.1466	PRKN
16	10960001	10988581	44.1444	MND1
16	10940001	10988581	44.1444	MND1
18	20960001	20973732	44.1433	PLEC
18	20940001	20973732	44.1433	PLEC
2	1880001	1889072	44.1404	IGSF21
2	1860001	1889072	44.1404	IGSF21
2	1840001	1889072	44.1404	IGSF21
17	36200001	36207551	44.1116	ARID3B
17	36180001	36207551	44.1116	ARID3B
17	36160001	36207551	44.1116	ARID3B
17	36160001	36207551	44.1116	CLK3
13	44760001	44770204	43.8153	GALNT18
13	44740001	44770204	43.8153	GALNT18
3	48220001	48236383	43.6914	SPAG17
3	48200001	48236383	43.6914	SPAG17
7	118280001	118297524	42.4903	GALNTL6
7	118260001	118297524	42.4903	GALNTL6
17	52560001	52568256	42.1737	SEC23A
17	52540001	52568256	42.1737	SEC23A
17	52520001	52568256	42.1737	SEC23A
12	75620001	75623414	41.4653	NFATC2
12	75600001	75623414	41.4653	NFATC2
12	75580001	75623414	41.4653	NFATC2
13	43020001	43031736	41.3919	SBF2
13	43000001	43031736	41.3919	SBF2
17	35960001	35968150	41.3263	CYP1A2
17	35960001	35968150	41.3263	CYP1A1
17	35940001	35968150	41.3263	CSK
17	35920001	35968150	41.3263	CSK
17	35920001	35968150	41.3263	LMAN1L
17	35920001	35968150	41.3263	CPLX3
11	38700001	38731852	40.9977	ADAM10
27	27300001	27306328	40.9698	SLC29A3
27	27300001	27306328	40.9698	UNC5B
27	27280001	27306328	40.9698	UNC5B
27	27260001	27306328	40.9698	UNC5B
24	24960001	24970762	40.9525	TBC1D22B
24	24960001	24970762	40.9525	RNF8
24	24940001	24970762	40.9525	RNF8
19	1220001	1226824	40.8032	CEP112
19	1200001	1226824	40.8032	CEP112
19	1180001	1226824	40.8032	CEP112
28	12980001	12989524	40.5283	RARB
29	44660001	44669513	39.7504	VSTM5
23	10440001	10450983	39.6434	IRX1
23	10420001	10450983	39.6434	IRX1
15	18600001	18608918	39.4714	COL4A2
15	18580001	18608918	39.4714	COL4A2
15	18560001	18608918	39.4714	COL4A2
20	9640001	9658384	39.3462	NFAT5
20	9620001	9658384	39.3462	NFAT5
14	47160001	47174836	39.2149	SMIM1
14	47160001	47174836	39.2149	LRRC47
14	47140001	47174836	39.2149	SMIM1
14	47140001	47174836	39.2149	LRRC47
14	47140001	47174836	39.2149	CEP104
10	102220001	102269904	39.1574	PRKN
9	59300001	59312276	39.1258	PPP4R3B
9	59300001	59312276	39.1258	CFAP36
9	59280001	59312276	39.1258	PPP4R3B
9	59280001	59312276	39.1258	CFAP36
3	27520001	27568805	38.8838	PLPPR4
13	75460001	75473573	38.8654	CCDC82
13	75440001	75473573	38.8654	CCDC82
11	69720001	69735796	38.5911	RAD51B
11	69700001	69735796	38.5911	RAD51B
14	81280001	81316674	38.5386	TMEM9
2	18540001	18543857	38.3782	COPS7B
2	18520001	18543857	38.3782	COPS7B
2	18520001	18543857	38.3782	DIS3L2
2	18500001	18543857	38.3782	COPS7B
2	18500001	18543857	38.3782	DIS3L2
25	48660001	48676821	38.3478	CTBP2
25	48640001	48676821	38.3478	CTBP2
25	48640001	48676821	38.3478	ZRANB1
13	44820001	44835845	38.328	GALNT18
22	26520001	26524796	38.247	PRICKLE2
22	26500001	26524796	38.247	PRICKLE2
22	26480001	26524796	38.247	PRICKLE2
22	13640001	13648709	37.5133	POC1A
22	13640001	13648709	37.5133	DUSP7
22	13620001	13648709	37.5133	DUSP7
29	6600001	6626218	37.511	CDK2AP2
29	6600001	6626218	37.511	CABP2
29	6580001	6626218	37.511	CDK2AP2
29	6580001	6626218	37.511	CABP2
9	31660001	31677203	37.3339	DYSF
9	31640001	31677203	37.3339	DYSF
6	65040001	65046823	37.3225	RFC1
13	70380001	70387584	37.3221	DDX10
13	43260001	43274685	36.9018	SBF2
13	43240001	43274685	36.9018	SBF2
27	29020001	29037697	36.8594	PLA2G12B
27	29020001	29037697	36.8594	OIT3
27	29020001	29037697	36.8594	MCU
27	29000001	29037697	36.8594	OIT3
27	29000001	29037697	36.8594	MCU
9	7640001	7643717	36.6452	COQ4
9	7640001	7643717	36.6452	TRUB2
9	7620001	7643717	36.6452	COQ4
9	7620001	7643717	36.6452	TRUB2
9	7620001	7643717	36.6452	SWI5
9	7600001	7643717	36.6452	TRUB2
9	7600001	7643717	36.6452	SWI5
22	65660001	65701612	36.5381	EOMES
17	63160001	63160384	36.4854	DDX24
17	63160001	63160384	36.4854	OTUB2
17	63140001	63160384	36.4854	OTUB2
17	63140001	63160384	36.4854	CCDC197
17	63120001	63160384	36.4854	CCDC197
12	88300001	88310211	36.357	SNAP25
24	25160001	25164169	36.2589	PIM1
24	25140001	25164169	36.2589	PIM1
24	25120001	25164169	36.2589	PIM1
5	34860001	34873345	36.2491	POLR3B
5	34840001	34873345	36.2491	POLR3B
5	34840001	34873345	36.2491	RFX4
24	25560001	25573644	36.2374	CPNE5
24	25540001	25573644	36.2374	CPNE5
16	72460001	72463422	36.0289	CRYBB3
4	113220001	113236561	35.9256	GLCCI1
4	113200001	113236561	35.9256	GLCCI1
2	102180001	102191160	35.9095	FMNL2
2	102160001	102191160	35.9095	FMNL2
20	41320001	41332941	35.8642	PLCG2
20	41300001	41332941	35.8642	PLCG2
28	16360001	16375902	35.7262	SLC20A2
28	16340001	16375902	35.7262	SLC20A2
19	32660001	32680790	35.6001	DRG2
19	32640001	32680790	35.6001	DRG2
19	32640001	32680790	35.6001	GID4
19	32640001	32680790	35.6001	ATPAF2
3	132200001	132227452	35.5628	FAM240C
3	132180001	132227452	35.5628	FAM240C
3	132180001	132227452	35.5628	PDCD1
11	15200001	15237502	35.504	LHFPL2
17	58880001	58887297	35.4995	FKBP3
17	58880001	58887297	35.4995	PRPF39
17	58860001	58887297	35.4995	PRPF39
17	58860001	58887297	35.4995	TOGARAM1
17	58840001	58887297	35.4995	PRPF39
17	58840001	58887297	35.4995	TOGARAM1
15	6660001	6679913	35.2253	MBNL2
15	6640001	6679913	35.2253	MBNL2
26	22740001	22752795	34.7984	RBBP6
11	38400001	38401943	34.6426	SLTM
17	52620001	52664774	34.6128	TRAPPC6B
17	52620001	52664774	34.6128	GEMIN2
17	52620001	52664774	34.6128	SEC23A
17	52600001	52617183	34.6121	GEMIN2
17	52600001	52617183	34.6121	SEC23A
17	52580001	52617183	34.6121	SEC23A
2	127320001	127330095	34.5003	HOXD8
2	127320001	127330095	34.5003	HOXD9
2	127320001	127330095	34.5003	HOXD10
2	127300001	127330095	34.5003	HOXD8
2	127300001	127330095	34.5003	HOXD9
2	127300001	127330095	34.5003	HOXD10
2	127300001	127330095	34.5003	HOXD11
3	127020001	127038804	34.4709	ACKR3
3	127000001	127038804	34.4709	ACKR3
2	18340001	18349480	34.3722	DIS3L2
2	18320001	18349480	34.3722	DIS3L2
2	18300001	18349480	34.3722	DIS3L2
8	98160001	98175237	34.3196	LYSMD3
8	98140001	98175237	34.3196	MBLAC2
11	15660001	15666810	34.306	AP3B1
11	15640001	15666810	34.306	AP3B1
11	15620001	15666810	34.306	AP3B1
11	73840001	73853636	34.2824	RGS6
11	73820001	73853636	34.2824	RGS6
23	46080001	46091592	34.0746	NUP155
23	46060001	46091592	34.0746	NUP155
23	46060001	46091592	34.0746	CPLANE1
17	32000001	32049740	33.998	OTUD7A
22	46860001	46871229	33.9555	GRM7
22	46840001	46871229	33.9555	GRM7
13	43120001	43135024	33.8016	SBF2
5	34640001	34658365	33.7911	RFX4
5	34620001	34658365	33.7911	RFX4
5	34620001	34658365	33.7911	RIC8B
29	44120001	44137255	33.6595	DEUP1
29	44100001	44137255	33.6595	DEUP1
17	72800001	72818428	33.6042	TECPR2
17	72780001	72818428	33.6042	TECPR2
14	67420001	67433193	33.4731	TPR
14	67400001	67433193	33.4731	TPR
14	67540001	67547587	33.4479	PDC
14	67540001	67547587	33.4479	ODR4
14	67520001	67547587	33.4479	ODR4
14	67500001	67547587	33.4479	ODR4
14	67500001	67547587	33.4479	TPR
19	44960001	44978398	33.3736	PAFAH1B1
19	44960001	44978398	33.3736	CLUH
19	44940001	44978398	33.3736	CLUH
17	64100001	64118406	33.3606	GSC
6	65600001	65648700	33.3216	KLF3
13	43800001	43842723	33.3022	RNF141
29	4320001	4367604	33.2959	FADD
11	14480001	14482390	33.2618	BHMT
13	44840001	44844545	32.7943	GALNT18
11	14160001	14209423	32.7152	HOMER1
6	84340001	84344063	32.6471	KCNIP4
6	84320001	84344063	32.6471	KCNIP4
6	84300001	84344063	32.6471	KCNIP4
17	33100001	33112648	32.4826	NRG4
17	33100001	33112648	32.4826	FBXO22
14	79000001	79041579	32.2231	PTPRC
17	59680001	59693827	32.175	FRMD5
17	59660001	59693827	32.175	FRMD5
13	43720001	43734296	31.9001	AMPD3
13	43700001	43734296	31.9001	AMPD3
2	51460001	51463677	31.8143	CASP8
2	51460001	51463677	31.8143	FLACC1
2	51440001	51463677	31.8143	FLACC1
3	17800001	17816072	31.7439	GPR161
3	17780001	17816072	31.7439	GPR161
3	17780001	17816072	31.7439	DCAF6
13	31840001	31840712	31.6901	ARRB1
24	48500001	48501426	31.6832	HIVEP1
24	48480001	48501426	31.6832	HIVEP1
24	48460001	48501426	31.6832	HIVEP1
13	44600001	44613297	31.6401	GALNT18
17	47320001	47355041	31.5381	NPAS3
11	15500001	15548748	31.42	AP3B1
20	41180001	41180290	31.2444	SDR42E1
20	41160001	41180290	31.2444	SDR42E1
20	41140001	41180290	31.2444	HSD17B2
14	28020001	28029957	31.0106	EFCAB2
14	28000001	28029957	31.0106	EFCAB2
14	27980001	28029957	31.0106	EFCAB2
19	47140001	47140937	30.9539	ABR
19	47120001	47140937	30.9539	ABR
19	47100001	47140937	30.9539	ABR
13	42940001	42947742	30.882	SBF2
13	42940001	42947742	30.882	SWAP70
29	20360001	20396128	30.8302	KATNBL1
11	14920001	14952776	30.5059	ARSB
26	47420001	47429742	30.4027	RAB11FIP3
26	47420001	47429742	30.4027	CAPN15
26	47400001	47429742	30.4027	CAPN15
26	47400001	47429742	30.4027	PRR35
26	47400001	47429742	30.4027	NHLRC4
26	47400001	47429742	30.4027	PIGQ
26	47380001	47429742	30.4027	PRR35
26	47380001	47429742	30.4027	NHLRC4
26	47380001	47429742	30.4027	PIGQ
26	47380001	47429742	30.4027	RAB40C
13	44680001	44697397	30.3141	GALNT18
13	44660001	44697397	30.3141	GALNT18
22	24480001	24493524	30.144	PTPRG
22	24460001	24493524	30.144	PTPRG
10	18900001	18934565	30.0594	ENPP3
9	31600001	31600705	30.0371	DYSF
23	46300001	46311954	29.944	WDR70
23	46280001	46311954	29.944	WDR70
28	16420001	16435661	29.8639	SLC20A2
28	16400001	16435661	29.8639	SLC20A2
11	15740001	15772031	29.8112	AP3B1
29	10060001	10071042	29.6411	MACROD1
24	25520001	25569527	29.5897	CPNE5
17	59560001	59566818	29.5828	WDR76
17	59560001	59566818	29.5828	MFAP1
17	59560001	59566818	29.5828	HYPK
17	59560001	59566818	29.5828	SERINC4
17	59560001	59566818	29.5828	SERF2
17	59540001	59566818	29.5828	WDR76
17	59540001	59566818	29.5828	MFAP1
17	59540001	59566818	29.5828	HYPK
17	59540001	59566818	29.5828	SERINC4
17	59540001	59566818	29.5828	SERF2
17	59540001	59566818	29.5828	ELL3
22	140001	151511	29.4972	ALDH1L1
22	140001	151511	29.4972	KLF15
22	120001	151511	29.4972	ALDH1L1
22	120001	151511	29.4972	KLF15
6	36320001	36323467	29.3839	UGT2A1
6	36300001	36323467	29.3839	UGT2A1
6	36280001	36323467	29.3839	UGT2A1
27	27380001	27396225	29.0767	SLC29A3
27	27360001	27396225	29.0767	SLC29A3
10	50080001	50099915	28.9493	SESN1
10	50060001	50099915	28.9493	SESN1
5	58800001	58840464	28.9194	GRIP1
13	43900001	43912873	28.8926	IRAG1
24	25360001	25371230	28.8391	PI16
24	25360001	25371230	28.8391	MTCH1
24	25340001	25371230	28.8391	MTCH1
24	25340001	25371230	28.8391	FGD2
12	91420001	91431506	28.6779	TMX4
12	91400001	91431506	28.6779	TMX4
6	65480001	65494907	28.6664	FAM114A1
6	65460001	65494907	28.6664	FAM114A1
12	74340001	74346376	28.6564	CEBPB
12	74320001	74346376	28.6564	CEBPB
12	74300001	74346376	28.6564	CEBPB
12	74300001	74346376	28.6564	TMEM189
13	43660001	43660360	28.6462	AMPD3
29	6700001	6708762	28.5438	PPP1CA
10	78920001	78931732	28.4816	FILIP1
10	78900001	78931732	28.4816	FILIP1
7	9100001	9102602	28.4502	PNMA2
9	7500001	7516048	28.4321	DNM1
9	7500001	7516048	28.4321	C9orf16
9	7500001	7516048	28.4321	LCN2
9	7480001	7516048	28.4321	C9orf16
9	7480001	7516048	28.4321	LCN2
13	44720001	44769955	28.1739	GALNT18
2	19540001	19579738	28.1368	SPATA3
17	59420001	59423433	27.8262	STRC
17	59420001	59423433	27.8262	PPIP5K1
16	21440001	21459702	27.8037	SLC7A11
16	21420001	21459702	27.8037	SLC7A11
29	4860001	4867122	27.7935	CCND1
17	70540001	70542072	27.6835	WDR25
17	70520001	70542072	27.6835	WDR25
17	70520001	70542072	27.6835	WARS1
17	70500001	70542072	27.6835	WDR25
17	70500001	70542072	27.6835	WARS1
17	70500001	70542072	27.6835	SLC25A47
26	17300001	17309968	27.5731	FBXL19
26	17280001	17309968	27.5731	FBXL19
26	17280001	17309968	27.5731	HSD3B7
26	17280001	17309968	27.5731	STX1B
26	17260001	17309968	27.5731	HSD3B7
26	17260001	17309968	27.5731	STX1B
8	4220001	4230946	27.2525	MVB12A
6	64980001	65016948	27.2025	KLB
6	64980001	65016948	27.2025	LIAS
10	23800001	23802138	27.119	CEP162
24	25380001	25389287	26.9559	PI16
24	25380001	25389287	26.9559	MTCH1
10	540001	589516	26.8374	TAB2
13	43140001	43145738	26.8356	SBF2
13	43540001	43568637	26.7778	ADM
13	43520001	43568637	26.7778	ADM
13	43520001	43568637	26.7778	SBF2
12	13320001	13328722	26.7769	COMMD3
12	13300001	13328722	26.7769	COMMD3
12	13280001	13328722	26.7769	COMMD3
29	44140001	44158821	26.5699	DEUP1
3	83360001	83364598	26.544	WLS
3	83340001	83364598	26.544	WLS
13	43220001	43262928	26.5346	SBF2

## Sheet: Table S9
Table S9. Summary of identified candidate genes based on FST method between wild yak and domestic yak.
Chrom	Starting position	Ending position	FST	Gene
2	3925331	3929728	0.609269	PLA2G2E
12	55629562	55684805	0.572261	TM9SF4
2	12322632	12330237	0.525311	XKR8
2	12286451	12322071	0.48858	SMPDL3B
7	42430021	42457623	0.483891	TNFSF15
8	51426008	51439640	0.465487	LECT2
5	122279333	122409423	0.45384	PACSIN2
5	122198692	122281085	0.45384	ARFGAP3
8	50365262	50373767	0.440851	PITX1
12	49832557	49884473	0.431351	CDH26
12	55706403	55732023	0.419969	POFUT1
12	55695984	55700900	0.419969	PLAGL2
2	3881619	3914488	0.417437	OTUD3
2	12338405	12413807	0.413611	EYA3
17	49738929	49757398	0.399984	MBIP
8	50310061	50344256	0.3971	CATSPER3
26	18449718	18455287	0.395541	IL27
17	48114910	48165384	0.387774	SNX6
17	26669325	26689329	0.386328	TMED3
1	95093948	95233231	0.38502	USP13
19	25014381	25014677	0.380513	KAP3-1
12	55558909	55614600	0.380037	HCK
3	2728109	2759717	0.379062	SMG5
3	2717990	2718899	0.379062	BGLAP
4	70525606	70533521	0.378275	LSMEM1
17	48087774	48231796	0.37827	CFL2
17	26649267	26651273	0.377146	ANKRD34C
7	42568024	42601408	0.370333	TNFSF8
19	26589435	26701008	0.367058	FBXL20
20	6796187	6814098	0.363983	ZNF821
20	6868067	6955092	0.36357	PKD1L3
20	6853046	6868225	0.36357	IST1
2	108550589	108751797	0.362092	PKP4
19	40736512	40737690	0.353	SAT2
19	40731558	40735164	0.353	SHBG
14	78941967	79014256	0.350255	PTPRC
14	37733205	37752107	0.346809	AADACL4
13	58313851	58328311	0.345599	IFT46
15	59806967	59886505	0.345363	NHLRC3
15	59804085	59839820	0.345363	PROSER1
19	25043578	25051449	0.3405	KRT40
19	25038901	25039197	0.3405	KAP3.3
8	51516544	51557144	0.339857	TGFBI
6	4151858	4169654	0.338672	NELFA
8	51350358	51353361	0.338397	IL9
1	154301851	154377125	0.337235	FAM3B
12	48080632	48086634	0.335416	MTG2
8	50256185	50304314	0.331809	PCBD2
8	5371698	5462647	0.329904	ELL
8	5360928	5365020	0.329904	ISYNA1
8	5340310	5359741	0.329904	SSBP4
13	58335972	58340268	0.329288	TTC36
13	58331248	58335948	0.329288	TMEM25
4	113002129	113155830	0.327782	ICA1
19	14265372	14274060	0.326323	LRRC45
8	50233275	50249244	0.325522	TXNDC15
19	40711969	40716217	0.324942	ATP1B2
20	6785954	6788017	0.324618	ATXN1L
19	26298563	26330044	0.324586	ERBB2
19	26295824	26297196	0.324586	MIEN1
7	96016949	96551281	0.323422	ADAMTSL1
11	12705422	12717366	0.322644	PTGER2
3	123791444	123882290	0.320625	USP40
4	113194981	113305779	0.320109	GLCCI1
7	80714769	80734935	0.319739	AK3
19	26279146	26295535	0.318438	GRB7
24	6686433	6692352	0.31789	C6orf136
24	6670204	6688167	0.31789	ATAT1
29	6681418	6688886	0.317585	CORO1B
25	48289311	48447279	0.316914	FAM53B
20	6664043	6758596	0.315118	AP1G1
19	40767942	40770423	0.31268	SOX15
19	40751770	40765043	0.31268	FXR2
17	47983429	48003081	0.31158	SPTSSA
24	6692508	6705842	0.310883	DHX16
13	59470032	59586370	0.310243	DSCAML1
4	60017566	60146040	0.30588	ADCYAP1R1
19	15292335	15294583	0.30526	ZNF750
15	59582215	59754391	0.302709	FREM2
2	16777503	16779246	0.298827	MARCKSL1
7	80689100	80708271	0.298582	CDC37L1
19	59588064	59588603	0.297809	PTRH2
13	58274348	58304039	0.296906	ARCN1
16	4040416	4072396	0.296772	TMEM184C
26	18429663	18430333	0.296603	NUPR1
6	4126495	4127808	0.295967	C4orf48
26	18726872	18789957	0.295418	SBK1
24	6577241	6579223	0.29507	RPP21
18	20861548	20876299	0.294905	PUF60
22	5088568	5120389	0.294649	CAND2
19	40674592	40688710	0.294474	WRAP53
3	2794019	2801076	0.293483	TSACC
14	37792345	37848688	0.291668	DHRS3
27	44312855	44420820	0.291554	FRMPD2
27	44216536	44301004	0.291554	PTPN20
3	131622618	131640771	0.290471	PPP1R7
3	131581191	131612660	0.290471	PASK
5	122436772	122478979	0.29014	TTLL1
8	50119583	50127287	0.290108	CAMLG
4	18935903	19071857	0.290069	KIAA1549
3	2673907	2692653	0.289038	SLC25A44
12	48090711	48120356	0.28731	SS18L1
7	42041442	42147390	0.286772	WHRN
24	6565503	6574304	0.286173	TRIM39
26	18556539	18561794	0.285376	TUFM
4	60747652	61358204	0.285309	PDE1C
22	5041354	5057022	0.285078	TMEM40
9	112039141	112181585	0.284802	LPIN1
26	18538071	18553274	0.284797	ATXN2L
18	20050277	20052067	0.283716	JRK
18	20734631	20740259	0.282845	TSTA3
29	6713753	6730186	0.281289	PPP1CA
29	36693196	37034146	0.280978	TMEM135
18	20789972	20797556	0.28082	MAPK15
24	6665502	6672964	0.280496	MRPS18B
18	20802508	20807781	0.280399	FAM83H
24	6724925	6728030	0.280142	NRM
12	55112299	55114669	0.279793	ID1
20	11478577	11527929	0.279048	ATP6V0D1
20	11476955	11477705	0.279048	AGRP
26	18370928	18374625	0.27896	CORO1A
5	5842806	6272730	0.27817	GRIN2B
24	6939565	6940161	0.27717	SFTA2
19	26310592	26357714	0.276018	PGAP3
20	67146621	67162536	0.275543	GMFG
19	44262974	44279288	0.275419	SPATA22
19	44237829	44261234	0.275419	ASPA
19	40666507	40670902	0.274838	EFNB3
25	53964420	54111419	0.274677	EBF3
2	12226994	12240040	0.27404	THEMIS2
18	20078604	20081585	0.272198	THEM6
18	20070710	20072244	0.272198	PSCA
17	45708101	46136474	0.271731	AKAP6
1	87546163	87571353	0.27162	KNG1
1	87492311	87505443	0.27162	RFC4
19	26164380	26255752	0.27137	IKZF3
18	20717994	20719925	0.271246	TIGD5
17	51836184	51838313	0.271217	CLEC14A
4	75067962	75188482	0.27078	MET
12	67373686	67379562	0.270069	SRSF6
1	36829072	36863430	0.269699	IL10RB
13	73406238	73543416	0.269301	AMOTL1
24	6648527	6665816	0.269114	PPP1R10
19	59594348	59666239	0.268705	CLTC
18	20762727	20764569	0.267761	ZNF623
26	47313026	47320487	0.267375	RHOT2
26	47309168	47311771	0.267375	RHBDL1
26	47305049	47307036	0.267375	STUB1
26	47301960	47303578	0.267375	JMJD8
26	47297135	47330126	0.267375	WDR24
26	47289495	47293740	0.267375	FBXL16
3	8689519	8721147	0.266549	LY9
12	48130321	48142307	0.264639	LSM14B
26	18678611	18682866	0.264207	LAT
4	105360633	106357502	0.264198	DGKB
1	31420296	31451387	0.263794	USP16
1	31403553	31415114	0.263794	RWDD2B
13	57542336	57543637	0.263123	RNF26
13	57536325	57538520	0.263123	C1QTNF5
3	123657225	123784905	0.263001	DGKD
3	8726959	8768045	0.261657	CD244
24	6775714	6777688	0.261278	IER3
26	47339225	47345158	0.26043	MCRIP2
26	46839698	46905006	0.26037	CACNA1H
2	7341775	7375526	0.259802	LUZP1
4	834285	835039	0.259754	TRBV30
29	6602780	6607375	0.259038	CABP2
25	47437994	47594088	0.259007	CPXM2
5	40902989	40923691	0.258985	GAS2L3
19	14223801	14257572	0.258627	ASPSCR1
19	14199497	14208757	0.258627	NOTUM
19	14188249	14189172	0.258627	MYADML2
19	14177185	14182613	0.258627	PYCR1
19	26089223	26090384	0.258389	LRRC3C
6	3934152	4109925	0.258024	POLN
22	14963457	15526791	0.257351	CACNA1D
13	57528946	57535155	0.256948	MFRP
16	75622123	75636440	0.256875	HSCB
10	25188327	25277928	0.25621	SNX14
13	4607080	4623123	0.256186	MS4A1
29	4868149	4878702	0.255669	CCND1
8	50133891	50190731	0.25549	DDX46
17	48247298	48339319	0.255412	BAZ1A
20	67175527	67184476	0.253548	LRFN1
9	6419283	6442500	0.252986	ANGPTL2
9	6244074	6578698	0.252986	RALGPS1
4	60502064	60635137	0.252367	ITPRID1
5	36347275	36382852	0.252147	C12orf45
5	36305631	36364954	0.252147	ALDH1L2
7	41964553	42012399	0.252103	AKNA
16	32482664	32632778	0.252037	LARP1B
18	20109658	20112373	0.251787	LYNX1
18	20092281	20094166	0.251787	LYPD2
18	12379905	12646029	0.251708	TG
18	12283911	12362391	0.251708	PHF20L1
8	51283158	51334513	0.251517	SLC25A48
23	407961	415330	0.251222	MSX2
22	15532439	15558383	0.251207	CHDH
7	80665805	80666674	0.250874	PLPP6
12	59594303	59750233	0.250368	EPB41L1
14	24358989	24377180	0.249699	SDE2
24	6760631	6774984	0.249459	FLOT1
6	61374719	61540337	0.249389	GRXCR1
8	49590656	49627245	0.24824	TCF7
9	86918445	86948540	0.247948	RAB1A
2	35250248	35281431	0.247525	IGFBP2
24	6318264	6330272	0.247052	TRIM40
7	42242203	42266646	0.246651	TMEM268
9	112213108	112377221	0.246639	GREB1
10	25296348	25325164	0.246482	SYNCRIP
24	6921348	6934768	0.24646	VARS2
24	6914805	6920451	0.24646	GTF2H4
7	42221793	42230091	0.246209	ATP6V1G1
2	130728460	130833120	0.246133	SESTD1
23	50952269	50978935	0.246	C5orf51
24	6226933	6230864	0.245772	ZNRD1
13	58661260	58690826	0.245772	JAML
2	12602208	12611995	0.245745	ATP5IF1
2	16806977	16808494	0.245362	TSSK3
2	16804518	16806404	0.245362	FAM229A
19	14003145	14007531	0.245185	MRPL12
19	13985755	14001072	0.245185	HGS
19	13982570	13985517	0.245185	ARL16
19	26107193	26112998	0.244568	ORMDL3
17	48049679	48065083	0.244284	EAPP
25	48649039	48784787	0.243596	CTBP2
25	48594188	48642879	0.243596	ZRANB1
13	58627811	58655015	0.242641	MPZL3
13	58614716	58622954	0.242641	MPZL2
19	26056540	26067798	0.242096	GSDMA
1	129520908	129654910	0.241609	HPS3
19	26034494	26049847	0.240589	PSMD3
25	35621573	36037511	0.240478	VTI1A
2	3818893	3819573	0.240439	RNF186
2	12163570	12182617	0.24002	PPP1R8
2	12116956	12156704	0.24002	STX12
24	6627534	6640751	0.23998	ABCF1
24	6612925	6618469	0.23998	PRR3
3	29179550	29283862	0.239634	SLC30A7
13	55363075	55451211	0.239582	TECTA
11	2949426	2963751	0.239201	INSYN1
3	4707190	4758956	0.238848	FCRL3
1	147924308	148002764	0.238634	TOPBP1
19	40690036	40703905	0.238542	TP53
17	59089622	59124881	0.237988	TGM5
10	48864911	48938632	0.237919	SEC63
13	4567140	4601576	0.237845	MS4A5
25	16159780	16181675	0.237655	CEP55
23	50989032	51003266	0.237595	FBXO4
11	38525420	38601216	0.237383	MINDY2
20	67108636	67132639	0.237157	SAMD4B
20	67101074	67106518	0.237157	PAF1
20	67094343	67101559	0.237157	MED29
20	67085013	67088279	0.237157	ZFP36
8	49815008	49818850	0.236405	CDKN2AIPNL
18	20426245	20428676	0.236349	LY6H
19	13887700	13944887	0.236215	NPLOC4
19	13873895	13885035	0.236215	FAAP100
14	21786233	21940086	0.236196	SUSD4
20	11326905	11334291	0.23601	ACD
20	11322832	11326265	0.23601	PARD6A
20	11320073	11323998	0.23601	ENKD1
20	11316854	11318997	0.23601	C16orf86
14	65712884	65913761	0.235756	NIBAN1
22	6317330	6353062	0.235433	HRH1
18	20599934	20674348	0.235006	ZC3H3
18	20590543	20591598	0.235006	MAFA
5	14811610	14832942	0.234892	CMAS
5	18835650	18867232	0.23474	LMNTD1
12	55513823	55536133	0.234705	CCM2L
11	38631423	38787544	0.234433	ADAM10
1	17998079	18071143	0.234327	CXADR
5	2086850	2103390	0.234307	CLEC7A
5	2061481	2083325	0.234307	CLEC1A
5	97798976	98344836	0.234218	PPFIA2
20	11204982	11268349	0.233987	RANBP10
20	11192923	11203598	0.233987	TSNAXIP1
3	2632264	2657346	0.233864	SEMA4A
12	34654666	34713766	0.233577	ABHD12
20	11156302	11160104	0.233244	NUTF2
19	15225699	15411929	0.232608	TBCD
19	15213068	15224597	0.232608	FN3K
17	45357541	45437415	0.231932	ARHGAP5
28	13353328	13359675	0.231836	OXSM
28	13272820	13342296	0.231836	NGLY1
11	56674623	56765340	0.231768	KTN1
15	40425799	41650186	0.231604	PCDH9
8	50037150	50110384	0.231598	SEC24A
24	6603844	6612904	0.231497	GNL1
3	44038561	44186819	0.231413	TRIM33
27	14377638	15181132	0.231364	ANK3
2	4260352	4265594	0.231361	UBXN10
8	49921040	49976532	0.230985	JADE2
5	88893190	88968433	0.230885	ATP2B1
4	70864125	70949680	0.230631	BMT2
2	129772060	129973752	0.230409	OSBPL6
8	22386791	22408815	0.230165	LMNB2
2	18182048	18538875	0.229951	DIS3L2
2	16811737	16840336	0.229887	BSDC1
19	24684134	24684460	0.22987	KRTAP17-1
26	18667363	18677729	0.229784	SPNS1
13	7175815	7291504	0.22975	MYO7A
10	22991566	23211334	0.229672	THEMIS
2	16741668	16776560	0.22939	HDAC1
2	16724586	16732540	0.22939	LCK
24	39916068	40698372	0.22927	CDKAL1
4	58947277	59106236	0.229151	PLEKHA8
4	58930302	58944212	0.229151	FKBP14
9	112188098	112198181	0.229084	NTSR2
13	22523767	22526222	0.229028	LRRC4C
1	48088685	48127063	0.228902	TOMM70
8	49781863	49798642	0.228827	UBE2B
5	129287445	129357168	0.228724	PPP6R2
24	6885972	6903366	0.228668	DDR1
18	21654367	21655687	0.228359	C8orf33
8	52537708	53180283	0.227717	SPOCK1
19	67247352	67249732	0.226947	KIF2B
24	7489409	7493872	0.226779	LY6G5C
24	7476863	7482231	0.226779	CSNK2B
24	7474102	7475737	0.226779	GPANK1
8	86315751	87476692	0.226718	TENM2
17	72935359	73065651	0.226192	RCOR1
2	8281336	8284144	0.226121	PNRC2
5	36409698	36564998	0.226004	SLC41A2
13	60323783	60350334	0.225353	BUD13
13	60311478	60322297	0.225353	ZPR1
13	60306986	60309218	0.225353	APOA5
18	20699249	20702348	0.225291	NAPRT
18	20693152	20697469	0.225291	MROH6
20	9775756	9804663	0.224904	CYB5B
20	11357235	11406197	0.224707	CTCF
5	54605084	54953027	0.224542	PPM1H
9	16721695	16957644	0.22435	CACNA1B
24	41018700	41145652	0.224278	MBOAT1
23	22584183	22618092	0.223766	OTULIN
17	48970842	49198256	0.223469	RALGAPA1
15	33927613	34451801	0.223454	DACH1
11	32899707	33006771	0.2229	USP3
11	32701682	32881578	0.2229	HERC1
26	23179870	23610933	0.222448	PRKCB
18	21522424	21565477	0.222243	ARHGAP39
20	11186318	11192651	0.22216	CENPT
20	11176867	11180278	0.22216	THAP11
17	44871596	45131238	0.222139	NUBPL
18	17705487	17816513	0.221975	KCNK9
5	20630277	20671812	0.221919	TM7SF3
5	20597395	20612192	0.221919	FGFR1OP2
24	7074584	7076995	0.221845	CDSN
24	7067535	7068842	0.221845	C6orf15
22	7284148	7425504	0.221692	ATP2B2
21	55604244	55621989	0.221479	NARS1
21	55548952	55592141	0.221479	FECH
9	95307737	95347643	0.221457	PPP1CB
28	18001862	18420729	0.221308	ZMAT4
5	48539663	48542472	0.221283	ZBTB39
5	48530647	48531828	0.221283	GPR182
24	7415170	7419557	0.221232	AIF1
19	8694582	8701251	0.220984	GALK1
15	10536803	10798335	0.220326	ITGBL1
25	4648430	5898619	0.220237	PCDH15
26	23016507	23132588	0.219999	CACNG3
1	18071760	18087210	0.219817	BTG3
15	8097996	8420756	0.219576	DOCK9
1	89333686	89647090	0.219355	VPS8
26	46989288	46990394	0.219264	SSTR5
26	46980467	46981828	0.219264	C1QTNF8
22	7682730	7714920	0.219235	CDCP1
3	120527286	120704651	0.21907	ZMYM4
19	25061141	25067754	0.218781	KRT39
13	72138732	72656064	0.218675	GUCY1A2
3	132168910	132182364	0.218657	PDCD1
17	48708793	48860360	0.218481	PSMA6
22	14272573	14383674	0.218286	PBRM1
1	106110113	106126310	0.218251	MYNN
1	106081548	106100369	0.218251	LRRC34
8	3273184	3302049	0.2181	CALR3
9	10220475	10256593	0.218042	FIBCD1
20	11141827	11153720	0.217803	EDC4
20	11140143	11141457	0.217803	NRN1L
22	26303400	26713999	0.217291	PRICKLE2
22	13789451	13804841	0.217193	ALAS1
22	13673873	13761634	0.217193	POC1A
5	41416993	42675904	0.217181	ANKS1B
22	7611870	7639765	0.21715	EXOSC7
12	62155315	62164230	0.216819	ADIG
9	97562866	97584350	0.216709	FAM166C
9	97505516	97560949	0.216709	CIB4
13	59022104	59045702	0.21655	TMPRSS13
22	13426306	13427725	0.21653	IQCF2
4	51658647	51659405	0.216474	TEX47
9	16398335	16488066	0.2163	PNPLA7
6	174481	175134	0.216161	BLOC1S4
9	27805292	27998736	0.21598	TACR1
26	29832047	30240993	0.215824	XYLT1
26	9438833	9587401	0.215823	HIP1
17	75541331	75544278	0.215738	BTBD6
23	22508152	22539381	0.215585	OTULINL
7	5477315	5567370	0.215576	LOXL2
10	103693405	103858134	0.215502	MAP3K4
26	18645940	18656123	0.214955	NFATC2IP
26	18629640	18636930	0.214955	CD19
26	18610224	18623026	0.214955	RABEP2
26	18587946	18609476	0.214955	ATP2A1
15	12092554	12114425	0.214934	SLC10A2
10	102100576	103481220	0.214727	PRKN
8	54623731	54825334	0.214723	SIL1
25	51524651	51528545	0.214514	NPS
4	59251226	59355045	0.214361	ZNRF2
24	7395814	7399238	0.214266	NCR3
8	3130655	3265248	0.214177	EPS15L1
23	50748866	50917925	0.213573	OXCT1
18	21645878	21650180	0.213471	ZNF34
18	21635850	21638195	0.213471	RPL8
10	103583568	103684665	0.213458	AGPAT4
24	7349784	7361465	0.21337	NFKBIL1
24	7346292	7349632	0.21337	ATP6V1G2
24	7330996	7343116	0.21337	DDX39B
11	53177115	53190704	0.213345	BLOC1S6
6	110072715	110203525	0.213103	LEF1
6	110012594	110111418	0.213103	HADH
7	76205604	76364658	0.213039	KANK1
1	150011257	150763344	0.212966	CPNE4
21	40557153	40697726	0.212871	LDLRAD4
8	73956421	74415016	0.212854	SGCD
8	49745725	49818236	0.212785	CDKL3
8	49673955	49700164	0.212785	PP2Acalpha
21	13100449	13134547	0.212664	CTDP1
4	51094588	51703778	0.212533	ZNF804B
13	58197189	58210363	0.212426	TREH
19	29697077	29723618	0.212394	NGFR
5	2128314	2140938	0.212309	OLR1
22	32501820	32757126	0.21223	MITF
19	8657552	8694100	0.212155	ITGB4
19	8606892	8642849	0.212155	SAP30BP
2	78858680	80001340	0.212081	NCKAP5
5	20672362	20700354	0.211941	MED21
28	13142211	13214359	0.211823	TOP2B
5	76684284	76688032	0.211797	RHEBL1
16	75577250	75620743	0.211538	CHEK2
16	74938691	75573096	0.211538	TTC28
9	87047214	87085508	0.211428	ACTR2
16	75653696	75664354	0.211096	CCDC117
4	94675850	94787847	0.210746	GRM3
28	12935107	13142254	0.210687	RARB
22	7434544	7471238	0.21064	SEC13
14	50027580	50076830	0.21061	PLEKHM2
14	50022718	50026641	0.21061	SLC25A34
14	50016257	50019823	0.21061	TMEM82
14	49169681	49174798	0.210347	TMEM240
14	49127961	49128638	0.210347	FNDC10
5	35120581	35130414	0.210293	CKAP4
5	35037951	35085641	0.210293	TCP11L2
13	44627000	45022694	0.210076	GALNT18
20	9918983	9992780	0.210029	SNTB2
20	10004410	10038095	0.210029	UTP4
19	7199447	7240340	0.209618	TTYH2
2	142544360	142588263	0.209614	WDR75
19	20864661	20897049	0.209556	FMNL1
3	85048980	85303479	0.209446	SGIP1
24	7467753	7469662	0.209426	APOM
24	7452439	7464699	0.209426	BAG6
24	6241382	6246935	0.209001	RNF39
24	6235327	6237209	0.209001	PPP1R11
10	59647444	59824277	0.208818	CEP85L
20	11274171	11313934	0.208487	GFOD2
12	57267602	57293296	0.208365	NECAB3
1	106226383	106941820	0.208174	MECOM
1	87577607	87588048	0.207974	HRG
11	25717356	26731405	0.207736	MDGA2
12	55028617	55076829	0.207594	HM13
12	54991465	55001520	0.207594	REM1
12	54983683	54986437	0.207594	DEFB124
12	54961093	54980002	0.207594	DEFB123
18	16652435	16939181	0.207485	FAM135B
18	20684566	20689023	0.207286	GSDMD
8	55258617	55297287	0.207256	CXXC5
24	25980193	25999421	0.207186	PXT1
25	25280613	25313928	0.207105	ARL3
25	25250673	25265823	0.207105	TRIM8
3	50111072	50135536	0.207056	REG4
8	50203487	50224245	0.206866	C5orf24
3	72547087	72832387	0.206551	AK5
3	72461709	72542592	0.206551	ZZZ3
24	7499628	7512133	0.206503	ABHD16A
8	29214501	29399093	0.206426	GRAMD2B
15	82511549	82930866	0.206353	DIAPH3
6	5163152	5209738	0.20629	CPLX1
9	83936162	83937355	0.206072	B3GNT2
19	13861306	13872341	0.205643	FSCN2
19	13843022	13845826	0.205643	ACTG1
18	20353002	20355084	0.205642	LY6E
26	18320813	18326117	0.205326	MAPK3
16	32707436	32745856	0.205303	MFSD8
21	14958447	15552509	0.205288	FHOD3
21	14874695	14944502	0.205288	TPGS2
4	124492038	124642414	0.204951	ZPBP
14	49175762	49194685	0.204738	ATAD3A
3	44422419	44429503	0.204696	NRAS
3	80907429	80935565	0.204558	CTH
6	34432320	34767286	0.204105	SLC4A4
5	76614065	76630387	0.204055	PRKAG1
5	76605429	76611389	0.204055	DDN
5	76587180	76590191	0.204055	WNT1
5	76572649	76580468	0.204055	WNT10B
18	20456593	20470579	0.203997	GLI4
2	51354636	51431487	0.203695	TRAK2
2	51319841	51348679	0.203695	STRADB
8	56343531	56347716	0.203544	ZMAT2
8	56334462	56341311	0.203544	HARS2
1	32063270	32573255	0.203399	GRIK1
4	16339985	16444709	0.203173	AGK
4	16274493	16329363	0.203173	DENND11
4	59584858	59643713	0.203081	GARS1
18	18877667	18910723	0.203045	SLC45A4
18	18805717	18862663	0.203045	DENND3
2	33385354	33397116	0.20304	TMBIM1
11	78335606	78563805	0.202965	ESRRB
5	82947750	83026742	0.202887	VEZT
14	44911482	45049289	0.202837	NPHP4
10	78288012	78456433	0.202647	MYO6
25	37456650	37495013	0.202488	CCDC186
2	99830757	99858337	0.202421	RND3
9	19766531	19799649	0.202392	SNRNP200
9	19758682	19763220	0.202392	CIAO1
9	17185266	17266788	0.202365	ZC3H6
9	68928877	69007767	0.202306	PAX8
2	12618471	12638249	0.202155	SESN2
19	40436459	40471567	0.201948	CHD3
12	44122782	44337172	0.201763	ATRN
23	30241530	30638169	0.201695	CDH12
24	7435112	7451227	0.201686	PRRC2A
23	50340285	50552566	0.201545	PLCXD3
20	10038133	10050243	0.201523	DERPC
9	66064175	66242130	0.20141	SH3RF3
8	13440882	13464192	0.201403	ZNF333
19	59053893	59158730	0.201101	MED13
20	45887320	45901146	0.200953	SYCE1L
19	60070894	60127753	0.20086	GDPD1
29	9937728	10119300	0.200821	MACROD1
18	20534973	20547061	0.200791	RHPN1
19	21728732	21738264	0.20054	RUNDC3A
19	21722191	21727403	0.20054	SLC25A39
24	6188533	6198769	0.200315	MOG
24	6134269	6164856	0.200315	GABBR1
22	10746636	10764554	0.200155	ATRIP
4	52306575	52566099	0.199875	ADAM22
11	30037959	30172109	0.199847	TRIM9
13	57491193	57519509	0.199811	USP2
13	57466625	57468808	0.199811	THY1
14	13120269	14134801	0.199683	USH2A
2	16090111	16152191	0.199549	COL16A1
16	63199268	63707959	0.199531	KSR2
6	95322677	95323735	0.199498	ATOH1
25	39534166	39792315	0.199423	GFRA1
11	56232993	56280518	0.199383	DLGAP5
11	56219501	56230261	0.199383	LGALS3
18	21066650	21097351	0.199377	SPATC1
8	44811379	44812254	0.199319	OR2AK2
18	21101670	21112488	0.199273	OPLAH
8	72323487	72368958	0.199268	MRPL22
8	72277060	72319152	0.199268	GEMIN5
4	53689893	53797076	0.199203	OSBPL3
24	19667707	19679798	0.199188	MRPS10
22	13500490	13507164	0.199188	ABHD14A
22	13494772	13497086	0.199188	ABHD14B
22	13480851	13486005	0.199188	PCBP4
22	13478344	13479528	0.199188	GPR62
22	13465544	13470919	0.199188	PARP3
22	13455033	13464740	0.199188	RRP9
19	23128045	23132809	0.198795	PSME3
18	12959329	12976217	0.198765	ST3GAL1
27	36835347	36899562	0.198739	TSPAN14
5	111086120	111114455	0.198661	SCNN1A
26	10464120	10551965	0.198546	CLIP2
13	12275331	12509409	0.19829	MPPED2
23	24848204	25149993	0.198234	MYO10
9	10205420	10206326	0.19809	QRFP
9	10043237	10197760	0.19809	ABL1
15	57059288	57460241	0.198088	DCLK1
17	49970334	49974494	0.198043	NKX2-1
3	85480324	86198581	0.1978	PDE4B
1	81173014	81847830	0.197	FGF12
18	11563856	11655849	0.196998	EFR3A
26	24134432	24218785	0.196991	SCNN1B
1	48052126	48074017	0.19682	NIT2
17	50744288	51113373	0.19666	MIPOL1
19	26489236	26544506	0.196611	CDK12
19	61747458	61761263	0.196405	VEZF1
19	61726179	61729572	0.196405	SRSF1
27	4423060	4903493	0.196274	SLC35F3
1	167578246	167636721	0.19602	OXNAD1
1	167573309	167577934	0.19602	DPH3
18	38814614	39111566	0.196015	TRPS1
8	78053226	78295856	0.195994	PWWP2A
2	131088750	131492904	0.195986	ZNF385B
24	7385432	7387447	0.195918	LTB
24	7377635	7380288	0.195918	TNF
24	7374052	7374964	0.195918	LTA
16	69642894	69645781	0.19589	POP5
24	21497588	21542483	0.195839	LRFN2
3	44488513	44494717	0.195772	SIKE1
3	3017537	3067323	0.195724	IQGAP3
22	10728082	10731198	0.195706	CCDC51
22	10694605	10721007	0.195706	PLXNB1
19	1046723	1396110	0.195659	CEP112
8	56418367	56648857	0.195645	PCDHAC2
10	78130345	78281236	0.195454	IMPG1
18	13733547	13917139	0.195387	ZFAT
22	19826750	19983107	0.19525	FLNB
5	19821144	20459903	0.195043	ITPR2
8	78347688	78375407	0.195035	C1QTNF2
20	6589009	6655485	0.194862	PHLPP2
20	6567632	6582414	0.194862	MARVELD3
13	6857941	7028453	0.194779	ACER3
12	32178700	32247598	0.194747	XRN2
8	51572733	51572825	0.19465	Vault
18	4051947	4119954	0.194623	ATAD2
23	85558	155984	0.194553	FAM169A
23	73949	80775	0.194553	NSA2
23	41901	66625	0.194553	GFM2
8	48539578	49013522	0.194549	FSTL4
2	71291515	71453922	0.194526	PTPN4
17	46267599	47329482	0.19443	NPAS3
2	124525288	124571973	0.194429	CDCA7
18	9812562	9909090	0.194427	CYRIB
18	9768781	9786891	0.194427	GSDMC
17	75124937	75129278	0.194416	SIVA1
14	78347516	78506408	0.194274	NEK7
20	45473297	45792165	0.194125	ADAMTS18
19	38341659	38379559	0.194046	MYH8
8	3534922	3619328	0.19398	NWD1
18	12709975	12815929	0.19392	NDRG1
18	12700841	12742416	0.19392	CCN4
28	31418688	31882290	0.193831	DLC1
15	10805142	11513766	0.193789	FGF14
10	21080546	21841022	0.193701	LAMA2
20	10404688	10453679	0.193686	CDH3
20	10289887	10369140	0.193686	CDH1
4	892389	901588	0.19358	EPHB6
3	1903275	2086609	0.193541	ASH1L
3	1888731	1898075	0.193541	RUSC1
3	1876082	1887497	0.193541	FDPS
24	19031295	19063645	0.193449	BICRAL
22	34696789	34697924	0.193435	GPR27
26	9204803	9282575	0.193353	POR
16	66653348	66758173	0.193312	TBX5
25	37529328	37575540	0.193245	TDRD1
19	43580664	43658260	0.193141	ANKFY1
19	43472124	43561922	0.193141	UBE2G1
22	11309384	11321690	0.193138	USP19
22	11308845	11335319	0.193138	LAMB2
22	11298013	11306227	0.193138	QARS1
2	35211000	35238586	0.193098	IGFBP5
1	47984629	48045031	0.193041	TBC1D23
5	123474390	123604352	0.193027	PARVB
2	54989848	55372707	0.193006	PLCL1
1	89183708	89319650	0.192873	C3orf70
14	65597570	65668086	0.192763	EDEM3
3	91289733	91984346	0.192678	NFIA
9	90257490	90264476	0.192546	C1D
4	83880013	83981075	0.192528	PTPN12
3	104821953	106436105	0.192464	BEND5
1	95255418	95273473	0.19245	NDUFB5
1	106130616	106133785	0.192444	ACTRT3
1	142317578	142377061	0.192315	ESYT3
17	14295185	14380914	0.192196	ST8SIA2
13	59733298	59778910	0.192175	RNF214
13	59702863	59728741	0.192175	BACE1
8	56048697	56062320	0.192174	SLC4A9
8	56023157	56034168	0.192174	HBEGF
7	38348918	38451703	0.192114	LPAR1
9	87148816	87283384	0.191843	SPRED2
7	44342031	45541080	0.191705	ASTN2
4	84345750	85935826	0.191598	MAGI2
10	73626397	73674822	0.191582	TTK
9	19838804	19879785	0.191508	NCAPH
9	19830211	19832720	0.191508	ITPRIPL1
2	16261842	16297750	0.19145	SPOCD1
10	109689335	109853776	0.191431	SCAF8
5	129263323	129274002	0.191332	DENND6B
5	129224926	129245177	0.191332	PLXNB2
5	129214559	129220855	0.191332	MAPK11
21	57278883	57301912	0.19128	LMAN1
21	57240745	57271187	0.19128	CPLX4
8	22423758	22458070	0.191019	TMPRSS9
8	22412374	22412923	0.191019	TIMM13
2	139426663	139541819	0.190987	ITGAV
19	20789573	20841817	0.190945	MAP3K14
22	11043154	11163751	0.19093	PRKAR2A
10	25096753	25179113	0.190882	NT5E
2	12572400	12597091	0.19082	DNAJC8
16	15371697	15398358	0.19067	TMEM192
25	13438603	13541629	0.190668	HTR7
3	120802675	120845796	0.190402	ZMYM1
3	120776802	120792047	0.190402	SFPQ
5	89052004	89161665	0.190368	POC1B
3	4603077	4652400	0.190289	FCRL4
17	44023242	44146470	0.190069	SCFD1
13	32412064	32448181	0.189923	CHRDL2
2	87727149	89013890	0.189898	LRP1B
8	90489456	90768200	0.189897	XRCC4
29	4751265	4753663	0.189785	FGF4
26	450822	467979	0.189461	ZCWPW1
20	70782207	70790571	0.189289	LGI4
11	49415057	49521216	0.189254	CEP152
24	1787811	1800599	0.189243	C6orf62
24	1773427	1785802	0.189243	ACOT13
16	69603925	69640296	0.189147	RNF10
16	69579810	69600212	0.189147	COQ5
14	59086569	59096850	0.189128	TEX35
14	58612502	59044079	0.189128	RASAL2
17	16611715	16637688	0.188983	KLHL25
1	62002733	62113777	0.188974	CCDC80
1	61966094	61986266	0.188974	SLC35A5
21	35557426	35661154	0.188959	EPB41L3
19	52180419	53582086	0.188896	ASIC2
16	69219006	69236923	0.188892	RAB35
22	34611754	34697024	0.188756	EIF4E3
29	6525922	6531539	0.188672	NDUFV1
29	6509791	6513316	0.188672	TBX10
20	7774906	7973322	0.188421	ZFHX3
2	110103954	110252424	0.188415	PLA2R1
4	62753070	63025169	0.188352	BMPER
24	7528261	7531217	0.188163	LY6G6D
6	89610181	90027608	0.187963	FAM13A
11	71026516	71144616	0.187953	GALNT16
19	44088410	44105814	0.187944	CTNS
19	44079061	44087269	0.187944	TAX1BP3
13	58928572	58938329	0.187826	IL10RA
13	58816832	58909085	0.187826	SMIM35
2	7259673	7335143	0.187818	KDM1A
19	27228701	27229840	0.187772	EPOP
19	27176307	27199281	0.187772	MLLT6
18	10702361	10958164	0.187719	ADCY8
20	34627987	34642868	0.187713	CDH15
16	53305357	53819699	0.187688	TMEM132C
9	45033117	45034253	0.187667	OXER1
9	44792189	45021422	0.187667	MTA3
12	48272526	48429498	0.187642	CDH4
4	58843287	58910681	0.187568	SCRN1
24	7099299	7100337	0.187566	PSORS1C2
24	7098909	7116487	0.187566	CCHCR1
16	70799596	70919970	0.187476	ACACB
5	74651478	74695804	0.187291	RPAP3
5	40346470	40826734	0.18729	ANO4
18	10007265	10358550	0.187104	ASAP1
23	42537061	42967785	0.187051	ADAMTS12
20	34493466	34570457	0.187021	ANKRD11
19	44191133	44229269	0.186903	TRPV3
19	44155916	44181747	0.186903	TRPV1
22	13825005	13834740	0.186777	TWF2
7	12925971	12940020	0.186687	C9orf64
22	8841392	8842468	0.186663	CCR3
22	6019971	6312097	0.186593	ATG7
20	9559923	9679956	0.186564	NFAT5
13	37406208	37407161	0.186507	OR51Q1
3	111253882	111481145	0.186471	ST3GAL3
7	22661548	22802148	0.186415	ROR2
8	9990478	10059778	0.186362	CNOT6
19	28722028	28723700	0.186223	HOXB1
29	3261744	3273139	0.186083	DHCR7
9	45906866	46026047	0.185991	PLEKHH2
25	49448568	49489157	0.185948	EDRF1
20	6358580	6364569	0.185818	ZNF23
12	44013622	44028223	0.185809	HSPA12B
12	44006752	44013235	0.185809	C20orf27
12	43988883	43992265	0.185809	SPEF1
4	72179752	72803945	0.185766	FOXP2
1	154492074	154544947	0.18574	TMPRSS2
19	22995328	23006557	0.185674	G6PC
11	38806135	39013741	0.185656	LIPC
20	10081612	10285976	0.185633	TANGO6
2	108076631	108179361	0.185617	UPP2
19	43973611	44042031	0.185607	ITGAE
19	43931921	43959001	0.185607	NCBP3
10	3240920	3454263	0.185531	ADGB
26	37761416	38242390	0.185458	GRIN2A
9	13400019	13429952	0.185428	SEC16A
4	42360037	42364236	0.18538	YAE1
15	9337552	9746794	0.185372	PCCA
4	56725816	57090527	0.185296	JAZF1
2	37720066	38872504	0.185248	SPAG16
23	16192914	16693151	0.185248	SEMA5A
22	35990975	36057872	0.1852	PPP4R2
16	62053594	62232751	0.185164	SRRM4
17	1162502	1369423	0.18511	ATP10A
14	31454231	32015518	0.185099	RGS7
14	78096778	78121528	0.185052	LHX9
14	78083831	78091641	0.185052	C1orf53
24	19431485	19660330	0.184964	TRERF1
20	9532256	9546682	0.184869	NQO1
20	9497731	9516472	0.184869	NOB1
20	9327025	9501796	0.184869	WWP2
7	84285973	84769022	0.184827	PTPRD
15	64495289	64585323	0.184819	CAB39L
19	58768631	58967963	0.184754	BRIP1
4	69691132	70232453	0.184685	DOCK4
29	6616062	6618188	0.184666	CDK2AP2
13	68422693	68464155	0.18466	ZC3H12C
13	68313053	68410426	0.18466	RDX
28	830971	1099099	0.184391	MCPH1
9	65986139	66040940	0.184344	SEPTIN10
9	65983864	65985024	0.184344	SOWAHC
19	59447065	59561181	0.184285	VMP1
19	59403585	59430680	0.184285	TUBD1
5	79718666	79725693	0.184174	ATG101
5	79685579	79706359	0.184174	NR4A1
8	51055945	51066010	0.183994	CXCL14
21	12727221	12896070	0.183885	ATP9B
8	55467655	55686306	0.183736	NRG2
17	48526802	48559658	0.183622	PPP2R3C
17	48504019	48524029	0.183622	FAM177A1
17	48446674	48487601	0.183622	SRP54
1	86604431	86606622	0.183538	SST
18	36086364	36445159	0.183386	EXT1
2	39024704	39222794	0.183291	IKZF2
20	34662441	34716614	0.183279	ACSF3
27	36786304	36807642	0.18326	PRXL2A
10	84682493	84729229	0.183245	SDHAF4
4	56633337	56723574	0.183151	TAX1BP1
13	73000818	73034023	0.183142	C11orf97
3	2776201	2794026	0.183091	CCT3
1	21891032	22492928	0.183031	NCAM2
24	45184698	45457660	0.182952	JARID2
24	45072126	45182520	0.182952	DTNBP1
19	26733301	26747401	0.182923	STAC2
2	4411085	4476125	0.182921	VWA5B1
13	37428352	37429867	0.182769	OR51I1
18	11747499	12067817	0.182652	KCNQ3
22	10765594	10766541	0.182585	TREX1
19	24691960	24694335	0.182492	KRTAP16-1
16	51943603	52936248	0.182307	TMEM132D
6	44236825	45023307	0.182234	ADGRL3
3	50058841	50079723	0.182221	HMGCS2
20	10719909	10746395	0.182106	SMPD3
13	5687473	6042778	0.182033	UVRAG
12	48173760	48251242	0.182019	TAF4
16	64366411	64427920	0.181998	C12orf49
8	11823016	11826202	0.181864	LYL1
8	11701625	11819241	0.181864	NFIX
18	20388338	20389918	0.181783	LY6L
22	9812051	9939247	0.181736	SCAP
17	70504496	70530604	0.181669	WARS1
17	70491564	70500772	0.181669	SLC25A47
17	70460044	70477328	0.181669	SLC25A29
9	25498850	25510378	0.181614	MFSD9
9	25388019	25489429	0.181614	SLC9A2
16	69127066	69214436	0.181573	BICDL1
22	11368000	11377543	0.181466	C3orf84
22	11364658	11367638	0.181466	KLHDC8B
22	11355897	11357177	0.181466	CCDC71
22	30709215	31256729	0.181465	TAFA1
17	75522825	75582465	0.181373	BRF1
17	75490306	75499202	0.181373	NUDT14
17	75460274	75485325	0.181373	JAG2
8	51613128	51689363	0.18123	SMAD5
26	17736733	17785438	0.181229	ITGAL
20	67894850	67918227	0.181134	MAP4K1
13	6118923	6138456	0.180867	WNT11
10	101202172	101383679	0.180859	QKI
19	24607633	24613050	0.18083	KRT34
16	47862657	47900118	0.180815	GUCY1A1
2	101894552	102265090	0.180662	FMNL2
5	111065131	111073359	0.180647	LTBR
8	50733355	50832219	0.180642	MACROH2A1
16	60716337	60830638	0.180591	CUX2
6	91227066	92824681	0.180576	CCSER1
22	43565919	43951611	0.180537	ITPR1
17	12091853	12322651	0.180496	MCTP2
13	87684279	88423499	0.180452	GRIA4
1	11912833	12631150	0.180403	ROBO2
13	54911584	55095437	0.180326	SORL1
11	38288388	38394439	0.180292	RNF111
24	36396190	37051794	0.180287	KHDRBS2
10	49003005	49050757	0.180256	OSTM1
22	9937738	9951622	0.180233	ELP6
22	2975856	3051587	0.180189	WNT7A
9	16386927	16396679	0.180143	NSMF
9	16356234	16361077	0.180143	ENTPD8
9	16346126	16355740	0.180143	NOXA1
10	16713255	17113950	0.179929	EYA4
12	62484235	62569263	0.179925	DHX35
22	4880672	4987993	0.179901	RAF1
17	26777394	26788802	0.179888	MINAR1
9	13456296	13508771	0.179871	NOTCH1
2	33409338	33410327	0.179846	GPBAR1
2	33402766	33408412	0.179846	AAMP
10	101498052	102100095	0.179844	PACRG
13	59780942	59814659	0.179837	PCSK7
4	68460906	69514181	0.179835	IMMP2L
21	5070425	5512031	0.179723	DOK6
8	87519195	87705958	0.179668	WWC1
7	4950733	5227330	0.17963	PEBP4
16	63813522	63949094	0.179601	NOS1
26	26696242	26707152	0.179368	LYRM1
2	109407784	109770824	0.179355	BAZ2B
23	55482757	55690392	0.179337	PARP8
4	74882453	74972716	0.179332	CAV1
16	62019260	62032389	0.179307	HSPB8
9	40803302	40945149	0.179274	SOS1
2	33316633	33403696	0.179205	PNKD
19	38295812	38322286	0.179004	MYH4
19	38263400	38288443	0.179004	MYH1
1	147711866	147755861	0.17899	SRPRB
1	147642241	147702119	0.17899	RAB6B
7	82548171	83011929	0.17886	KDM4C
23	43755002	43801536	0.178855	AGXT2
23	43697116	43726704	0.178855	DNAJC21
5	18337412	18384372	0.178738	IRAG2
13	17000391	17076395	0.178634	PDHX
4	60682278	60698822	0.17863	PPP1R17
19	26024057	26026354	0.178536	CSF3
19	25970122	26020984	0.178536	MED24
28	16998386	17291016	0.178516	ANK1
17	75598669	75675917	0.178497	PACS2
2	17072467	17092794	0.178492	SYNC
10	36745513	36811856	0.178466	UFL1
17	70149864	70323605	0.178391	EVL
14	86439368	86466513	0.178281	RHEX
2	37241564	37339955	0.178279	BARD1
29	32529660	34344180	0.17819	DLG2
14	35480219	35574092	0.178178	PRRC2C
2	124295246	124468405	0.178008	MAP3K20
17	75795439	75797534	0.17799	TMEM121
5	55774601	56107629	0.177904	SRGAP1
2	71573762	71714437	0.177838	CFAP221
26	26433188	26692444	0.177801	DNAH3
1	166951121	167180088	0.177754	ANKRD28
5	65104434	65668776	0.177733	SLC2A13
6	85044472	85488220	0.177731	SLIT2
27	7769206	8678585	0.177688	RYR2
23	3175670	3201253	0.177604	EFCAB9
24	1758809	1773012	0.177291	TDP2
4	100512996	101143271	0.177279	HDAC9
1	151006871	151298805	0.177172	NEK11
26	17531443	17544640	0.177087	PHKG2
26	17525100	17531062	0.177087	CCDC189
26	17510205	17523322	0.177087	RNF40
7	42711537	42798926	0.177075	TNC
3	14198095	14392955	0.177058	LMX1A
14	81279375	81291133	0.176969	TMEM9
12	48064282	48069734	0.176937	HRH3
12	48008189	48026306	0.176937	OSBPL2
4	89338253	89905805	0.176917	CACNA2D1
3	2830078	2844301	0.176849	RHBG
9	6962214	7038366	0.176839	STXBP1
2	103681927	104322560	0.176791	GALNT13
8	21053512	21077611	0.176694	PIAS4
8	21025040	21041463	0.176694	ZBTB7A
9	52781262	54097748	0.176659	NRXN1
1	163258353	163298404	0.176648	VPS26C
4	125686270	126020937	0.176628	COBL
8	55026053	55030456	0.176625	PAIP2
8	51727555	51899622	0.176476	TRPC7
8	51705212	51705523	0.176476	SMIM32
17	74947750	74959348	0.17647	TMEM179
12	57285648	57286385	0.176378	ACTL10
24	1867614	2107085	0.176336	RIPOR2
24	1858715	1861583	0.176336	ARMH2
18	21044173	21045749	0.176336	GRINA
18	21032489	21040163	0.176336	PARP10
20	2104812	2198493	0.176258	CEP89
19	44032223	44035545	0.176084	HASPIN
16	71266847	71322461	0.176072	CORO1C
5	30953907	30969506	0.176056	ISX
25	43484078	43593586	0.176046	SEC23IP
25	43424034	43467588	0.176046	MCMBP
7	23748055	23831040	0.176027	SYK
1	129409107	129475077	0.175921	TM4SF18
1	129395316	129402933	0.175921	TM4SF1
8	43311360	43335492	0.175889	BTNL9
9	68286005	68300971	0.175822	SLC20A1
13	57569859	57577464	0.175797	MCAM
3	103803146	104338014	0.175702	FAF1
18	54169403	54360730	0.175686	GRHL2
20	67314055	67374098	0.175677	PAK4
6	122117231	122157511	0.175662	MYOZ2
1	36609664	36610464	0.175655	OLIG1
2	8404582	8466666	0.175628	MYOM3
8	95619436	95706383	0.175621	TMEM161B
18	21125098	21129717	0.175584	GPAA1
18	21122019	21123838	0.175584	EXOSC4
2	100805909	100827739	0.175464	NMI
2	100782939	100785991	0.175464	RBM43
19	39586820	39643341	0.1754	PIK3R6
19	39493910	39571907	0.1754	PIK3R5
2	125972251	126190880	0.175264	CHN1
15	52477604	52505992	0.175238	HSPH1
4	49356511	49520525	0.17517	TNS3
24	13844333	14067596	0.175094	PTCHD4
5	111014919	111021177	0.175079	CD27
5	110995911	111003139	0.175079	VAMP1
14	26386960	27223546	0.174993	SMYD3
22	17464551	18395445	0.174973	ERC2
4	42426657	42476911	0.174965	RALA
27	45959612	45966170	0.174952	NCOA4
12	47413480	47431366	0.174947	SLC17A9
12	47384278	47384946	0.174947	BHLHE23
5	73729583	73766965	0.174875	SLC38A4
14	52229391	52356270	0.174873	PRDM2
8	49471006	49556505	0.174857	VDAC1
23	4142017	4554237	0.174812	RANBP17
19	26805473	26878334	0.174645	PLXDC1
19	26794442	26801374	0.174645	ARL5C
19	26760005	26783236	0.174645	CACNB1
5	21436557	21484837	0.174616	MRPS35
5	21424594	21425292	0.174616	REP15
5	21189508	21421924	0.174616	PPFIBP1
3	84018725	84022503	0.174592	GADD45A
14	81993733	81999471	0.174564	UBE2T
14	81794190	81988010	0.174564	PPP1R12B
19	60158269	60183179	0.174545	PRR11
3	5038452	5154567	0.174482	KIRREL1
28	41425614	41506049	0.17448	ENPP6
14	47515916	47910294	0.174433	PRDM16
20	67793381	67870700	0.174424	ACTN4
17	50173613	50746932	0.174361	SLC25A21
29	15885351	17084435	0.174276	OPCML
12	61177987	61365116	0.174269	CTNNBL1
25	18034318	18224331	0.174268	SORBS1
13	53527854	53707591	0.174242	UBASH3B
23	22644033	22849486	0.174225	ANKH
6	95659452	95756104	0.174194	SMARCAD1
19	21691918	21700720	0.174126	GRN
19	21680175	21691212	0.174126	FAM171A2
19	21542006	21673824	0.174126	ITGA2B
10	17596189	17630060	0.174076	VNN2
10	17545933	17584667	0.174076	SLC18B1
2	71088442	71263986	0.173992	EPB41L5
23	59036898	59550876	0.173964	ARL15
19	69938694	70805316	0.173888	CA10
12	47436807	47440854	0.173768	GID8
24	44631030	44653887	0.173698	MYLIP
2	3664844	3777251	0.173616	TMCO4
21	45304711	45637053	0.173588	ZBTB7C
24	1671269	1714075	0.17355	KIAA0319
2	12024953	12028304	0.173537	IFI6
2	11972401	11989485	0.173537	FGR
8	1828886	1861916	0.173401	AKAP8L
2	123590765	123686614	0.173353	ITGA6
22	13440233	13442063	0.173187	IQCF5
9	83646981	83840616	0.173069	COMMD1
5	33514427	33554687	0.173043	BPIFC
5	33464808	33488806	0.173043	FBXO7
23	2365550	2500230	0.173043	ERGIC1
7	20847270	20880108	0.173005	FGD3
18	21264261	21286762	0.173001	HSF1
18	21246925	21248384	0.173001	SCX
18	21241532	21263279	0.173001	BOP1
17	69883728	70112111	0.172828	EML1
13	52087680	52361593	0.17281	SERGEF
13	52006308	52080270	0.17281	KCNC1
15	59767861	59794485	0.172783	STOML3
19	40528661	40644652	0.172754	DNAH2
19	40505086	40514228	0.172754	KDM6B
19	40501686	40503487	0.172754	TMEM88
19	40499229	40500472	0.172754	NAA38
16	32668288	32694745	0.172695	ABHD18
12	34607267	34651684	0.172695	PYGB
12	34567504	34586169	0.172695	ENTPD6
8	1808048	1828438	0.172683	AKAP8
3	41150765	41413680	0.172624	KCND3
8	2941496	2973128	0.172608	AP1M1
8	2930223	2936424	0.172608	FAM32A
8	2907869	2918211	0.172608	CIB3
2	111879450	112258054	0.172592	SLC4A10
4	77576858	77762504	0.172484	NRCAM
12	32255258	32256588	0.172484	NKX2-4
9	46647673	47110453	0.172445	CAMKMT
4	124645316	124713904	0.172343	SPATA48
19	39244108	39476067	0.172272	NTN1
9	6774329	6785121	0.172194	SLC2A8
9	6633115	6770924	0.172194	GARNL3
12	57089086	57249979	0.172182	CBFA2T2
13	7103125	7169343	0.172078	CAPN5
19	23045642	23123571	0.17196	AOC2
9	40734827	40790440	0.171876	ARHGEF33
3	11809635	11864175	0.171724	NUF2
24	22345541	22817906	0.171676	KIF6
3	120874012	120925653	0.171665	ZMYM6
10	71724878	71731136	0.171641	TENT5A
9	65802511	65880245	0.17161	EVA1A
12	54768543	54774376	0.171604	DEFB115
5	96268983	96818684	0.171571	TMTC2
19	23288755	23345714	0.171561	TUBG2
19	23268998	23272113	0.171561	CCR10
19	23250619	23268130	0.171561	CNTNAP1
1	116702458	116703198	0.17153	C3orf80
22	19608056	19766077	0.171413	SLMAP
23	55229071	55368365	0.171393	EMB
29	20627755	21329997	0.171361	KIRREL3
19	26112983	26128124	0.171152	GSDMB
3	44575040	44728015	0.171142	SYCP1
14	32992750	33263753	0.171047	NME7
14	32963428	33045075	0.171047	ATP1B1
10	22225824	22898860	0.171031	PTPRK
7	12814385	12909509	0.171025	KIF27
25	48131034	48284748	0.170954	LHPP
25	48109453	48114730	0.170954	NKX1-2
5	122942018	123228118	0.170946	EFCAB6
5	122833438	122925915	0.170946	MPPED1
2	11087382	11161143	0.17091	ARID1A
4	106563622	106668218	0.170845	ETV1
10	78474220	78620948	0.170801	SENP6
2	123849292	124240227	0.170787	RAPGEF4
10	28390791	28394050	0.170787	PNRC1
14	44796895	44904278	0.170742	KCNAB2
18	51559344	52211004	0.17069	RIMS2
29	8167394	8169806	0.170665	DRAP1
7	122840979	123014281	0.170631	SH3RF1
13	73131742	73191120	0.170629	PIWIL4
15	56217476	56965738	0.170542	NBEA
26	17829425	17830468	0.170509	SEPHS2
3	73646354	74329585	0.170488	ST6GALNAC3
20	48510256	48652028	0.170463	GLG1
29	22277311	22636763	0.170403	PKNOX2
29	22248714	22297222	0.170403	FEZ1
29	4697537	4704839	0.170393	FGF3
5	33083991	33146025	0.170345	TIMP3
5	32904599	33457364	0.170345	SYN3
25	42224098	42225210	0.170255	PRLHR
14	24206025	24246241	0.170169	TMEM63A
14	24159095	24256389	0.170169	EPHX1
16	4589384	5070843	0.170162	NR3C2
16	4163361	4577420	0.170162	ARHGAP10
19	40417973	40423488	0.17016	KCNAB3
19	40415355	40416753	0.17016	TRAPPC1
19	40399483	40414548	0.17016	CNTROB
17	74415854	74444024	0.170129	ASPG
11	45294943	45331482	0.170101	ONECUT1
3	2768158	2770729	0.170022	GLMP
2	100342102	100344313	0.169847	FAM98B
13	25917074	26060429	0.169795	TTC17
20	11120353	11121447	0.169703	PSKH1
20	11094098	11096893	0.169703	PSMB10
20	11063245	11092905	0.169703	SLC12A4
5	33605386	33630469	0.169699	PRDM4
5	33593355	33593864	0.169699	ASCL4
5	33557974	33580737	0.169699	RTCB
9	4188874	4194326	0.169693	WDR38
9	4112653	4142998	0.169693	OLFML2A
19	50342454	50618633	0.169626	NF1
5	39637121	39730916	0.169604	GNPTAB
19	22503164	22534955	0.169587	DHX8
23	995029	1251486	0.169581	NSG2
3	119880040	120135695	0.169503	AGO4
3	44383035	44406791	0.169481	AMPD1
9	6856465	6918366	0.169459	NIBAN2
11	40279609	40695047	0.169448	TCF12
5	22108363	22478720	0.169356	CCDC91
26	44656728	44663971	0.169277	NAA60
26	44651406	44652783	0.169277	C16orf90
26	44613601	44643435	0.169277	CLUAP1
13	55221178	55282696	0.169277	SC5D
3	21233550	21247798	0.169192	CTSK
3	21155724	21213794	0.169192	HORMAD1
19	13963613	13969188	0.169118	CCDC137
19	13961999	13963427	0.169118	OXLD1
19	13951175	13956078	0.169118	TSPAN10
2	16183203	16214589	0.169059	ADGRB2
22	26894959	27075879	0.169048	ADAMTS9
17	59129224	59153473	0.169025	TGM7
18	20970458	21030631	0.168994	PLEC
8	56321396	56334122	0.16897	HARS1
8	56316720	56320617	0.16897	DND1
8	56309085	56316403	0.16897	WDR55
8	56293311	56306518	0.16897	IK
8	56283284	56289204	0.16897	TMCO6
9	25510907	25585744	0.168873	TMEM182
4	18890429	18902187	0.168857	ZC3HAV1L
4	18834298	18883405	0.168857	ZC3HAV1
14	14238195	14622984	0.168857	ESRRG
15	52553638	52690401	0.168852	B3GLCT
24	5071267	5084708	0.168851	ZNF311
18	21169585	21172525	0.168806	HGH1
18	21151125	21154991	0.168806	MAF1
18	21143920	21149650	0.168806	SHARPIN
18	21140276	21143498	0.168806	CYC1
19	13734027	13797669	0.168794	BAHCC1
17	75769987	75776025	0.168718	TEDC1
17	75720984	75745720	0.168718	MTA1
4	60340028	60341041	0.168703	NEUROD6
10	81491264	82190788	0.168678	KCNQ5
25	13559855	13593291	0.168663	RPP30
20	9869697	9881010	0.168595	NIP7
20	9842812	9870271	0.168595	TERF2
4	24118774	25012394	0.168588	EXOC4
1	147760265	147820984	0.168577	TF
19	11068019	11179385	0.168525	DNAH17
3	4785788	4818110	0.168518	FCRL1
18	17850311	18294435	0.168503	TRAPPC9
3	125308240	125429425	0.168465	SH3BP4
28	49281749	49564994	0.168362	GPM6A
21	55641263	55703415	0.168351	ATP8B1
20	21815813	21836163	0.168329	KATNB1
20	21768289	21816217	0.168329	KIFC3
26	36693691	36959962	0.168242	CLEC16A
16	75687402	75890376	0.168241	ZNRF3
19	31213646	31374216	0.168231	SPAG9
17	59000736	59047525	0.168225	MIS18BP1
20	41238784	41486403	0.168208	PLCG2
8	32441862	32632995	0.168167	CEP120
19	25412798	25435268	0.168095	SMARCE1
11	66688599	66782071	0.168074	MAX
24	7329443	7330470	0.168003	MCCD1
10	113170760	113299532	0.167972	AKAP12
2	39770071	41166005	0.167927	ERBB4
11	53097938	53134228	0.1679	SQOR
20	52093314	52097460	0.167896	NCR1
5	72617094	72839485	0.167733	ARID2
23	5271767	5279346	0.167635	C5orf58
23	5218339	5268736	0.167635	LCP2
11	23221601	23304327	0.167604	NREP
11	38426280	38471353	0.167562	SLTM
23	3102779	3341097	0.167551	STK10
10	2487473	2555365	0.167531	SAMD5
19	22939505	22947532	0.167502	PTGES3L
19	22932383	22939423	0.167502	RUNDC1
19	22921829	22923858	0.167502	RPL27
19	22900493	22919939	0.167502	IFI35
19	22893061	22901199	0.167502	VAT1
27	45810141	45929676	0.167501	PARG
2	12515343	12516954	0.167429	PTAFR
4	41752982	42272378	0.167424	POU6F2
23	8285729	8304649	0.167423	SLC6A18
23	8262946	8284118	0.167423	SLC6A19
2	80720712	81144769	0.167422	MGAT5
2	17298198	17306450	0.167412	TMEM54
2	17286898	17297748	0.167412	HPCA
2	17259276	17268006	0.167412	FNDC5
15	64676527	64781332	0.167382	FNDC3A
24	1844094	1872748	0.167368	GMNN
26	21057601	21609328	0.167353	HS3ST4
24	7545147	7553002	0.167227	CLIC1
24	7540201	7543531	0.167227	DDAH2
24	7535973	7537672	0.167227	MPIG6B
24	7532018	7534668	0.167227	LY6G6C
20	31953233	32043277	0.167193	ABCC11
20	31849283	31945126	0.167193	LONP2
5	83027238	83134906	0.167172	FGD6
22	9544749	9628081	0.167105	SETD2
22	9503278	9698681	0.167105	KIF9
22	9501763	9532793	0.167105	NBEAL2
1	75402508	75564999	0.167011	SLC12A8
1	151300511	151317278	0.166931	ASTE1
20	48683276	48719206	0.166923	PDPR
8	22070785	22076061	0.166905	ZNF555
5	32185550	32686475	0.166896	LARGE1
9	64808146	64925131	0.166889	BCL11A
1	95293628	95327141	0.166801	ACTL6A
1	95273318	95293187	0.166801	MRPL47
14	80758770	80819220	0.166733	KIF14
2	112430	138972	0.166612	FAM131C
10	748069	1224887	0.1666	UST
8	68572090	68662182	0.166593	FAT2
23	53783258	53792581	0.166581	MRPS30
9	100104553	100271841	0.166514	KLHL29
16	59225815	59355176	0.166503	KDM2B
8	46624988	46631110	0.166488	ODF3L2
29	14702875	15806606	0.166402	NTM
1	63263377	63371109	0.166386	GRAMD1C
1	63203703	63238989	0.166386	ATP6V1A
6	107391300	107606584	0.166348	ARHGEF38
7	80608215	80671926	0.166333	SPATA6L
7	80512407	80592347	0.166333	SLC1A1
2	109316338	109386805	0.166261	WDSUB1
2	108146546	108472276	0.166242	CCDC148
24	10355651	10839402	0.166224	PKHD1

## Sheet: Table S10
Table S10. Summary of candidate genes for simultaneous detection of nine yak breeds/populations by three methods (PI, CLR and FST).
Chromosomes	Start	End	Gene	PI	CLR	FST	Full Name of Gene
GK000018	21060001	21077594	OPLAH	3.77009	277.847	0.173001	5-Oxoprolinase, ATP-Hydrolysing
GK000018	21080001	21130000	SPATC1	3.73425	277.847	0.263123	Spermatogenesis And Centriole Associated 1
GK000018	21000001	21050000	GRINA	3.71701	277.847	0.259038	Glutamate Ionotropic Receptor NMDA Type Subunit Associated Protein 1
GK000018	21040001	21077594	PARP10	3.71701	277.847	0.184666	Poly(ADP-Ribose) Polymerase Family Member 10
GK000018	21220001	21270000	HSF1	3.67859	277.8	0.317585	Heat Shock Transcription Factor 1
GK000018	21220001	21235650	SCX	3.67913	277.8	0.187944	Scleraxis BHLH Transcription Factor
GK000018	21200001	21235650	BOP1	3.67913	277.8	0.224904	BOP1 Ribosomal Biogenesis Factor
GK000018	21080001	21086133	GPAA1	3.77009	275.665	0.229951	Glycosylphosphatidylinositol Anchor Attachment 1
GK000018	21080001	21086133	EXOSC4	3.77009	275.665	0.175584	Exosome Component 4
GK000013	57540001	57569048	MCAM	3.77339	174.966	0.367058	Melanoma Cell Adhesion Molecule
GK000013	57520001	57569048	RNF26	3.77298	174.966	0.175584	Ring Finger Protein 26
GK000013	57520001	57569048	C1QTNF5	3.65153	174.966	0.176336	C1q And TNF Related 5
GK000013	57520001	57569048	MFRP	3.65153	174.966	0.173001	Membrane Frizzled-Related Protein
GK000019	44060001	44082212	CTNS	3.57703	168.427	0.239201	Cystinosin, Lysosomal Cystine Transporter
GK000019	44060001	44082212	TAX1BP3	3.57703	168.427	0.185607	Tax1 Binding Protein 3
GK000019	44040001	44082212	ITGAE	3.57703	168.427	0.200821	Integrin Subunit Alpha E
GK000014	21900001	21907955	SUSD4	3.59981	164.172	0.194862	Sushi Domain Containing 4
GK000011	2940001	2947427	INSYN1	3.6189	144.225	0.175797	Inhibitory Synaptic Factor 1
GK000029	6680001	6687332	PPP1CA	3.78852	92.2134	0.256948	Protein Phosphatase 1 Catalytic Subunit Alpha
GK000029	6680001	6687332	CORO1B	3.78852	92.2134	0.186564	Coronin 1B
GK000020	6540001	6540676	PHLPP2	3.57189	85.8377	0.199273	PH Domain And Leucine Rich Repeat Protein Phosphatase 2
GK000020	6520001	6540676	MARVELD3	3.57189	85.8377	0.176336	MARVEL Domain Containing 3
GK000029	26620001	26635432	FBXL20	3.81972	75.2117	0.194862	F-Box And Leucine Rich Repeat Protein 20
GK000029	10040001	10054801	MACROD1	3.58203	68.3822	0.168994	Mono-ADP Ribosylhydrolase 1
GK000027	27340001	27356114	SLC25A48	3.59433	47.4134	0.281289	Solute Carrier Family 25 Member 48
GK000020	9740001	9748542	CYB5B	3.79337	44.4517	0.263123	Cytochrome B5 Type B
GK000018	20960001	20973732	PLEC	3.71701	44.1433	0.173001	Plectin
GK000020	9640001	9658384	NFAT5	3.66415	39.3462	0.181669	Nuclear Factor Of Activated T Cells 5
GK000025	48640001	48676821	ZRANB1	3.61591	38.3478	0.251517	Zinc Finger RANBP2-Type Containing 1
GK000029	6600001	6626218	CDK2AP2	3.86378	37.511	0.199377	Cyclin Dependent Kinase 2 Associated Protein 2
GK000029	6580001	6626218	CABP2	3.86378	37.511	0.236196	Calcium Binding Protein 2
GK000002	18340001	18349480	DIS3L2	3.60644	34.3722	0.187944	DIS3 Like 3'-5' Exoribonuclease 2
GK000017	70500001	70542072	WARS1	3.60891	27.6835	0.181669	Tryptophanyl-TRNA Synthetase 1
GK000017	70500001	70542072	SLC25A47	3.60891	27.6835	0.243596	Solute Carrier Family 25 Member 47

[truncated: 3 more sheets: Table S11, Table S12, Table S13]
