# Supplementary material for: Whole-genome resequencing reveals genetic diversity, differentiation, and selection signatures of yak breeds/populations in Qinghai, China
Source: Front Genet. 2023 Jan 10;13:1034094. doi: 10.3389/fgene.2022.1034094 (PMC9871260; doi:10.3389/fgene.2022.1034094)
Supplement: Supplementary file 2 [file Table1.xlsx]

## Sheet: Sheet1
Table 1. Genetic diversity indexes of nine yak breeds/populations in Qinghai, China.
Breeds/Populations	No. of Sample/Squence	Pi	Ho	He	Fhom
Datong yak	29	0.0013	0.1443	0.2699	0.0687
Geermu yak	8	0.0006	0.2677	0.2835	0.1817
Huanhu yak	12	0.0012	0.2283	0.3879	0.1747
Huzhu white yak	3	0.0015	0.3454	0.4752	-0.0394
Qilian yak	8	0.0007	0.2429	0.4461	0.2153
Tongde yak	7	0.0014	0.2457	0.2881	-0.0271
Xueduo yak	5	0.0014	0.2932	0.3747	-0.0269
Yushu yak	22	0.0011	0.1892	0.2961	0.2039
Wild yak	19	0.0009	0.2017	0.2798	0.2841
Note: Pi, nucleotide diversity; Ho, observed heterozygosity; He, expected heterozygosity; Fhom, inbreeding coefficient.
